# Supplementary material for: Death effector domain-containing protein induces vulnerability to cell cycle inhibition in triple-negative breast cancer
Source: Nat Commun. 2019 Jun 28;10:2860. doi: 10.1038/s41467-019-10743-7 (PMC6599020; doi:10.1038/s41467-019-10743-7)
Supplement: Supplementary file 4 — Supplementary Data 1 [file 41467_2019_10743_MOESM4_ESM.xlsx]

## Sheet: MAGeCK_Top200 depleted
MAGeCK_Top.200.by.rank
HEY1
GALNS
LDLR
LOC654264
KDELR2
MT2A
LCAT
ABCB10
HLA-DOA
NME2
VAX2
SAT1
GUCY1B3
UAP1
NFE2L2
ATP6V1G2
HP1BP3
MAG
PAPOLA
KCNQ5
PIGH
TXN2
MASP2
IFI35
SORBS1
CLDN22
DNAJC5
WASL
LIG4
TPMT
MME
BAD
SMARCD1
DIO2
DMD
INSR
ACIN1
ADH7
GBGT1
AKT1S1
TBL1XR1
MAOB
GLUL
EDN3
FCGR3A
OSBP
EGF
FCER1G
SERPINC1
GNAI3
MDH1
GSTM4
CASP8
TCIRG1
SLC6A2
IRF5
SYN3
PSCD1
FGFR2
CASP12
YAP1
EBP
FUT9
ALDH1B1
ATF2
ATP1B2
CD58
PTX3
C5
PSMD8
ATP6V1G3
SPCS1
IMPDH1
ABCB4
CDKL1
PRMT5
DGKG
CD22
FRS2
REM2
MSI1
CCKAR
RAB7A
CYB5R3
PIK3C3
IL23R
HRG
BIN1
CHRNG
TLX3
CASP1
FN3K
SARM1
SLC12A1
HSD17B3
GLP2R
ALDH7A1
DEDD
SLCO1A2
VARS2
FPGT
EDA
LALBA
ALAD
HOXC13
PAFAH1B2
PDE8B
MPI
OAS1
SNAP25
LPIN3
BCHE
BMP5
PLA2G10
INSIG2
ARSB
CHRD
AP3M1
FLT1
POU2AF1
GAD2
MAFB
HLA-B
KCNJ9
CAPN11
APPL2
ELA3A
CNP
THRA
STAT2
CYR61
GRIN2D
IFNA2
TAF1L
ALDH3A2
CALML3
NT5E
DOK1
CD2BP2
GMDS
MYBPC3
CCL3
CYP3A5
TDG
HDC
VIM
AKR1B1
FSCN1
PSAT1
AOC2
CSF1R
LEP
APBA2
NGB
IFNE1
LRPPRC
RAB11A
GGA3
PPCDC
ZNF395
DEFA1
RGS4
C4B
ME3
BCR
VWF
ABCA2
SHOC2
SLC22A12
BDKRB2
TGIF1
ADCYAP1R1
GDF9
PTPN1
BMP8A
MIB2
INPP5A
SLC25A11
F2RL3
IHH
CYP39A1
BLNK
EIF2S1
GIT1
ATP6V1B2
OLA1
GALNT13
IRF6
FSHB
BMP6
GAMT
AKAP8
RPIA
IL11RA
SLC18A3
PDHB
KCNH2
AVPR2
SPTLC1
ATP6V1C1

## Sheet: MAGeCK_gene_summary
id	num	neg|score	neg|p-value	neg|fdr	neg|rank	neg|goodsgrna	neg|lfc	pos|score	pos|p-value	pos|fdr	pos|rank	pos|goodsgrna	pos|lfc
HEY1	5	9.09e-05	0.00038556	0.627338	1	4	-0.38684	0.95925	0.9588	0.999885	4812	0	-0.38684
GALNS	5	0.00012811	0.00053468	0.627338	2	5	-0.63191	0.99987	0.99989	0.999885	5046	0	-0.63191
LDLR	6	0.00014242	0.0008035	0.627338	3	6	-1.1711	0.99986	0.99983	0.999885	5045	0	-1.1711
LOC654264	5	0.00014672	0.0006171	0.627338	4	3	-1.1042	0.66008	0.79095	0.999885	3986	1	-1.1042
KDELR2	5	0.00016668	0.00072698	0.627338	5	3	-0.93527	0.95188	0.95148	0.999885	4778	0	-0.93527
MT2A	6	0.0001821	0.0010252	0.627338	6	5	-0.73062	0.97825	0.978	0.999885	4927	0	-0.73062
LCAT	6	0.00025799	0.001453	0.627338	7	6	-0.54727	0.99974	0.99971	0.999885	5044	0	-0.54727
ABCB10	6	0.00026055	0.0014687	0.627338	8	5	-0.72309	0.18499	0.40064	0.999885	1923	1	-0.72309
HLA-DOA	5	0.00026962	0.0011861	0.627338	9	3	-0.76024	0.77753	0.85711	0.999885	4302	1	-0.76024
NME2	5	0.00027166	0.0011959	0.627338	10	5	-0.95451	0.99916	0.99919	0.999885	5041	0	-0.95451
VAX2	6	0.0002862	0.001606	0.627338	11	6	-0.54304	0.99971	0.99969	0.999885	5043	0	-0.54304
SAT1	6	0.00030872	0.001712	0.627338	12	5	-1.0826	0.20088	0.42525	0.999885	2028	1	-1.0826
GUCY1B3	6	0.00032732	0.0017905	0.627338	13	6	-0.475	0.99362	0.99361	0.999885	5011	0	-0.475
UAP1	5	0.00034105	0.0015393	0.627338	14	3	-0.21797	0.54659	0.71373	0.999885	3659	2	-0.21797
NFE2L2	6	0.0004207	0.0022241	0.627338	15	6	-1.2034	0.99958	0.99955	0.999885	5042	0	-1.2034
ATP6V1G2	6	0.00042265	0.0022378	0.627338	16	4	-0.58958	0.89391	0.92708	0.999885	4576	1	-0.58958
HP1BP3	5	0.00043959	0.0019298	0.627338	17	4	-0.17808	0.92697	0.9288	0.999885	4678	1	-0.17808
MAG	6	0.00044873	0.002383	0.632882	18	5	-1.1739	0.96924	0.96897	0.999885	4864	1	-1.1739
PAPOLA	5	0.00050606	0.0022162	0.627338	19	5	-1.5234	0.99418	0.99408	0.999885	5015	0	-1.5234
KCNQ5	6	0.00054549	0.0028794	0.722949	20	4	-0.44642	0.30224	0.54107	0.999885	2588	2	-0.44642
PIGH	5	0.0007121	0.0030737	0.722949	21	4	-0.50093	0.35936	0.58103	0.999885	2912	1	-0.50093
TXN2	6	0.00072925	0.0038056	0.722949	22	3	-0.006698	0.094029	0.25006	0.986164	1241	3	-0.006698
MASP2	6	0.00076362	0.0039841	0.722949	23	4	-1.0483	0.67115	0.81771	0.999885	4034	2	-1.0483
IFI35	5	0.00077338	0.0033072	0.722949	24	4	-0.80355	0.56409	0.72543	0.999885	3702	1	-0.80355
SORBS1	5	0.00080878	0.0034877	0.722949	25	3	-0.36523	0.93775	0.93776	0.999885	4714	1	-0.36523
CLDN22	5	0.00081815	0.003525	0.722949	26	2	0.096349	0.32575	0.54318	0.999885	2714	3	0.096349
DNAJC5	5	0.00087813	0.003786	0.722949	27	5	-0.62589	0.99912	0.99916	0.999885	5040	0	-0.62589
WASL	5	0.00093022	0.0040116	0.722949	28	5	-0.63518	0.99907	0.9991	0.999885	5039	0	-0.63518
LIG4	5	0.0010679	0.004614	0.764728	29	4	-0.6687	0.91053	0.91695	0.999885	4625	1	-0.6687
TPMT	5	0.0010783	0.0046591	0.764728	30	3	-0.38879	0.67009	0.79797	0.999885	4029	2	-0.38879
MME	6	0.001103	0.0055597	0.764728	31	5	-1.1439	0.80821	0.89639	0.999885	4395	1	-1.1439
BAD	6	0.001149	0.0057461	0.764728	32	6	-0.7856	0.99806	0.99804	0.999885	5034	0	-0.7856
SMARCD1	5	0.0011816	0.0051104	0.764728	33	2	-0.038667	0.7995	0.86459	0.999885	4368	1	-0.038667
DIO2	5	0.0011843	0.0051183	0.764728	34	4	-0.54899	0.98445	0.98411	0.999885	4962	0	-0.54899
DMD	6	0.0011997	0.0059522	0.764728	35	4	-0.61592	0.41142	0.64077	0.999885	3147	2	-0.61592
INSR	5	0.0012905	0.005599	0.764728	36	4	-0.89709	0.80601	0.86686	0.999885	4387	1	-0.89709
ACIN1	5	0.0013368	0.0057697	0.764728	37	5	-0.48024	0.99846	0.99844	0.999885	5035	0	-0.48024
ADH7	5	0.0013633	0.0058599	0.764728	38	1	0.072912	0.28906	0.50055	0.999885	2510	2	0.072912
GBGT1	5	0.0013856	0.0059816	0.764728	39	3	-0.12631	0.41982	0.63337	0.999885	3180	2	-0.12631
AKT1S1	5	0.001403	0.0060621	0.764728	40	5	-0.80311	0.9986	0.99858	0.999885	5038	0	-0.80311
TBL1XR1	5	0.0015298	0.0065781	0.792669	41	5	-0.73439	0.99847	0.99845	0.999885	5037	0	-0.73439
MAOB	5	0.0015328	0.0065977	0.792669	42	5	-0.6655	0.99847	0.99844	0.999885	5036	0	-0.6655
GLUL	5	0.0015933	0.0068548	0.804398	43	4	-0.80087	0.29763	0.51086	0.999885	2566	1	-0.80087
EDN3	5	0.0017336	0.007414	0.827486	44	3	-0.5039	0.69429	0.81557	0.999885	4097	1	-0.5039
FCGR3A	5	0.0017657	0.0075337	0.827486	45	3	-1.4247	0.46032	0.6584	0.999885	3334	1	-1.4247
OSBP	5	0.0017677	0.0075435	0.827486	46	4	-0.28165	0.97027	0.96986	0.999885	4870	0	-0.28165
EGF	6	0.0018537	0.0091191	0.863593	47	5	-0.43921	0.97838	0.97814	0.999885	4928	0	-0.43921
FCER1G	6	0.0018888	0.0092702	0.863593	48	5	-0.69453	0.99116	0.99107	0.999885	4994	0	-0.69453
SERPINC1	5	0.0019082	0.0081302	0.863593	49	2	-0.043094	0.29749	0.51066	0.999885	2565	2	-0.043094
GNAI3	6	0.0019398	0.0095488	0.863593	50	5	-0.71272	0.90562	0.9314	0.999885	4612	1	-0.71272
MDH1	6	0.0019921	0.0097489	0.863593	51	5	-0.53274	0.89188	0.92636	0.999885	4571	1	-0.53274
GSTM4	5	0.0020898	0.0088944	0.863593	52	2	0.1022	0.51981	0.69647	0.999885	3553	2	0.1022
CASP8	5	0.0021086	0.0089739	0.863593	53	3	-0.55283	0.085598	0.22157	0.981103	1165	2	-0.55283
TCIRG1	6	0.0021508	0.010548	0.863593	54	5	-0.5283	0.97449	0.97426	0.999885	4896	0	-0.5283
SLC6A2	5	0.0021533	0.0091603	0.863593	55	3	-0.23642	0.62926	0.7691	0.999885	3896	1	-0.23642
IRF5	5	0.0021547	0.0091622	0.863593	56	4	-1.1735	0.6658	0.79494	0.999885	4009	1	-1.1735
SYN3	6	0.0022293	0.010912	0.863593	57	5	-0.4373	0.98252	0.98236	0.999885	4947	0	-0.4373
PSCD1	6	0.0023294	0.011328	0.863593	58	6	-0.58692	0.99767	0.99766	0.999885	5033	0	-0.58692
FGFR2	5	0.0023529	0.0099706	0.863593	59	4	-0.91489	0.58132	0.73675	0.999885	3752	1	-0.91489
CASP12	5	0.0023831	0.010079	0.863593	60	5	-0.65967	0.99762	0.99757	0.999885	5032	0	-0.65967
YAP1	6	0.0024865	0.012049	0.863593	61	5	-0.97329	0.97239	0.97211	0.999885	4883	0	-0.97329
EBP	6	0.0025312	0.012239	0.863593	62	2	0.093136	0.49385	0.71321	0.999885	3468	3	0.093136
FUT9	5	0.0025419	0.010712	0.863593	63	2	0.11075	0.47829	0.66984	0.999885	3412	2	0.11075
ALDH1B1	6	0.0025518	0.012351	0.863593	64	5	-1.0011	0.15964	0.36095	0.999885	1742	1	-1.0011
ATF2	6	0.0025724	0.012455	0.863593	65	4	-0.69809	0.95476	0.95679	0.999885	4790	1	-0.69809
ATP1B2	5	0.0026344	0.011079	0.863593	66	1	0.2827	0.20486	0.4003	0.999885	2056	3	0.2827
CD58	6	0.0027184	0.01314	0.863593	67	6	-0.35944	0.99728	0.99731	0.999885	5031	0	-0.35944
PTX3	6	0.002725	0.013173	0.863593	68	3	-0.11687	0.23966	0.48226	0.999885	2266	2	-0.11687
C5	5	0.0029133	0.012288	0.863593	69	3	-0.17177	0.17856	0.36772	0.999885	1869	2	-0.17177
PSMD8	5	0.0029204	0.012331	0.863593	70	5	-0.9662	0.99708	0.99702	0.999885	5030	0	-0.9662
ATP6V1G3	6	0.0029427	0.014162	0.863593	71	2	0.23854	0.032612	0.11154	0.937147	569	4	0.23854
SPCS1	5	0.0029856	0.012582	0.863593	72	3	-0.19726	0.095854	0.24248	0.986164	1259	2	-0.19726
IMPDH1	5	0.0029973	0.012616	0.863593	73	2	0.33096	0.13576	0.31284	0.999885	1577	3	0.33096
ABCB4	5	0.0030296	0.012733	0.863593	74	4	-0.69905	0.98066	0.98027	0.999885	4939	0	-0.69905
CDKL1	5	0.0030366	0.012763	0.863593	75	5	-0.55469	0.99696	0.99689	0.999885	5029	0	-0.55469
PRMT5	5	0.0031312	0.01313	0.863593	76	4	-0.53437	0.30309	0.51705	0.999885	2595	1	-0.53437
DGKG	5	0.0031491	0.013198	0.863593	77	5	-0.45589	0.99685	0.99678	0.999885	5028	0	-0.45589
CD22	6	0.003182	0.015329	0.87322	78	5	-0.575	0.64391	0.8032	0.999885	3943	1	-0.575
FRS2	5	0.0032726	0.013659	0.863593	79	4	-0.9556	0.90391	0.91265	0.999885	4605	1	-0.9556
REM2	5	0.0032977	0.013765	0.863593	80	3	-0.55969	0.19804	0.39209	0.999885	2007	2	-0.55969
MSI1	6	0.0033127	0.015861	0.87322	81	3	0.086752	0.050511	0.16126	0.954772	795	3	0.086752
CCKAR	5	0.0033346	0.013901	0.863593	82	5	-0.46814	0.99667	0.99659	0.999885	5027	0	-0.46814
RAB7A	5	0.0033403	0.013918	0.863593	83	5	-0.57836	0.99666	0.99658	0.999885	5026	0	-0.57836
CYB5R3	5	0.003386	0.014089	0.863593	84	2	0.45216	0.031147	0.099733	0.937147	547	3	0.45216
PIK3C3	5	0.0034149	0.014205	0.863593	85	3	-0.70159	0.46255	0.6598	0.999885	3345	2	-0.70159
IL23R	6	0.0034323	0.016354	0.87322	86	6	-0.5487	0.99657	0.99662	0.999885	5025	0	-0.5487
HRG	6	0.0034361	0.016385	0.87322	87	6	-0.6464	0.99656	0.99662	0.999885	5024	0	-0.6464
BIN1	6	0.0035164	0.016715	0.87322	88	5	-0.40123	0.99321	0.99323	0.999885	5008	0	-0.40123
CHRNG	5	0.0035415	0.014692	0.87322	89	1	0.39445	0.056708	0.15931	0.954772	866	4	0.39445
TLX3	5	0.0036854	0.015206	0.87322	90	4	-0.77303	0.86739	0.89275	0.999885	4515	1	-0.77303
CASP1	5	0.0037228	0.015378	0.87322	91	4	-0.28153	0.93461	0.935	0.999885	4707	1	-0.28153
FN3K	6	0.0038132	0.018031	0.87322	92	3	-0.30369	0.28468	0.52493	0.999885	2487	2	-0.30369
SARM1	5	0.0038321	0.015818	0.87322	93	5	-0.65591	0.98625	0.98595	0.999885	4965	0	-0.65591
SLC12A1	5	0.0038356	0.015826	0.87322	94	3	-0.88864	0.9715	0.97106	0.999885	4875	0	-0.88864
HSD17B3	6	0.0038386	0.01817	0.87322	95	6	-0.48035	0.99616	0.99625	0.999885	5023	0	-0.48035
GLP2R	6	0.0039561	0.018745	0.877617	96	3	0.35343	0.0064979	0.029873	0.848102	164	3	0.35343
ALDH7A1	5	0.0039812	0.016446	0.87322	97	5	-0.49422	0.99602	0.99597	0.999885	5022	0	-0.49422
DEDD	5	0.0041161	0.017013	0.87322	98	4	-0.58701	0.44038	0.64611	0.999885	3253	1	-0.58701
SLCO1A2	5	0.0041349	0.017099	0.87322	99	4	-0.67771	0.95921	0.95876	0.999885	4811	0	-0.67771
VARS2	5	0.0041578	0.017178	0.87322	100	5	-0.7577	0.99301	0.99284	0.999885	5006	0	-0.7577
FPGT	5	0.004197	0.017339	0.87322	101	3	-0.72025	0.16856	0.35494	0.999885	1800	2	-0.72025
EDA	5	0.0042667	0.017619	0.87322	102	4	-0.30654	0.12418	0.2977	0.996823	1514	1	-0.30654
LALBA	5	0.0042741	0.017649	0.87322	103	5	-0.68648	0.98785	0.98767	0.999885	4972	0	-0.68648
ALAD	5	0.0042899	0.017719	0.87322	104	5	-0.99456	0.99571	0.99562	0.999885	5021	0	-0.99456
HOXC13	6	0.0043019	0.020435	0.877617	105	5	-0.62338	0.97223	0.97195	0.999885	4882	0	-0.62338
PAFAH1B2	5	0.0043077	0.01778	0.87322	106	5	-0.78863	0.99041	0.99022	0.999885	4989	0	-0.78863
PDE8B	5	0.0043455	0.017949	0.87322	107	2	-0.0099953	0.35886	0.58049	0.999885	2910	2	-0.0099953
MPI	6	0.004462	0.021098	0.877617	108	3	-0.029355	0.04633	0.15	0.954772	749	3	-0.029355
OAS1	5	0.0044789	0.018475	0.877617	109	4	-0.41757	0.70085	0.8204	0.999885	4124	1	-0.41757
SNAP25	6	0.0045703	0.021559	0.877617	110	3	-0.50125	0.20864	0.43682	0.999885	2081	2	-0.50125
LPIN3	5	0.0046291	0.019087	0.877617	111	3	-0.93213	0.27682	0.48648	0.999885	2451	2	-0.93213
BCHE	6	0.0046798	0.022044	0.877617	112	3	-0.043976	0.18058	0.39371	0.999885	1884	3	-0.043976
BMP5	6	0.0046831	0.022057	0.877617	113	3	-0.073299	0.67201	0.81816	0.999885	4037	2	-0.073299
PLA2G10	5	0.0047613	0.019597	0.877617	114	3	-0.96091	0.57712	0.73397	0.999885	3734	2	-0.96091
INSIG2	5	0.0047696	0.019634	0.877617	115	5	-0.75668	0.99523	0.99514	0.999885	5020	0	-0.75668
ARSB	5	0.0048382	0.019891	0.877617	116	5	-0.33117	0.99516	0.99509	0.999885	5019	0	-0.33117
CHRD	6	0.0049005	0.022995	0.877617	117	5	-0.2411	0.98413	0.98405	0.999885	4960	0	-0.2411
AP3M1	5	0.0050886	0.020868	0.877617	118	5	-0.91538	0.99491	0.99484	0.999885	5018	0	-0.91538
FLT1	6	0.005111	0.023947	0.877617	119	3	-0.30863	0.24646	0.48931	0.999885	2303	3	-0.30863
POU2AF1	6	0.0051291	0.024016	0.877617	120	5	-0.60054	0.92055	0.93772	0.999885	4659	1	-0.60054
GAD2	6	0.005157	0.024167	0.877617	121	5	-0.53138	0.36939	0.60287	0.999885	2962	1	-0.53138
MAFB	6	0.0051604	0.024175	0.877617	122	4	-0.69819	0.65878	0.8112	0.999885	3981	1	-0.69819
HLA-B	5	0.0051726	0.021182	0.877617	123	4	-0.62022	0.82305	0.87322	0.999885	4440	1	-0.62022
KCNJ9	6	0.0052003	0.024349	0.877617	124	4	-0.73619	0.07696	0.21906	0.981103	1074	2	-0.73619
CAPN11	5	0.0053027	0.021681	0.877617	125	4	-0.72405	0.51829	0.69545	0.999885	3545	1	-0.72405
APPL2	5	0.0053224	0.021745	0.877617	126	3	-0.56501	0.039288	0.11891	0.937147	663	2	-0.56501
ELA3A	5	0.0053537	0.021871	0.877617	127	1	0.27647	0.21948	0.41827	0.999885	2147	3	0.27647
CNP	5	0.0053544	0.021875	0.877617	128	3	-0.4366	0.33584	0.55452	0.999885	2773	2	-0.4366
THRA	5	0.005396	0.022036	0.877617	129	3	-0.90568	0.48431	0.67357	0.999885	3435	2	-0.90568
STAT2	5	0.0054092	0.022095	0.877617	130	4	-0.6188	0.94718	0.94667	0.999885	4763	0	-0.6188
CYR61	5	0.0054756	0.022342	0.877617	131	4	-0.52152	0.85982	0.88914	0.999885	4501	1	-0.52152
GRIN2D	5	0.0054814	0.022354	0.877617	132	4	-0.69607	0.81711	0.87083	0.999885	4422	1	-0.69607
IFNA2	6	0.0054851	0.025556	0.885009	133	4	-0.56264	0.47626	0.6979	0.999885	3398	2	-0.56264
TAF1L	5	0.005516	0.022477	0.877617	134	2	0.75742	0.064214	0.17583	0.963345	954	3	0.75742
ALDH3A2	5	0.0055257	0.022521	0.877617	135	5	-0.4839	0.99275	0.99255	0.999885	5005	0	-0.4839
CALML3	5	0.0055317	0.022544	0.877617	136	5	-0.48612	0.99447	0.99442	0.999885	5017	0	-0.48612
NT5E	6	0.0055403	0.025821	0.885009	137	3	-0.20509	0.29603	0.53543	0.999885	2559	2	-0.20509
DOK1	6	0.0055517	0.025872	0.885009	138	6	-0.58334	0.99445	0.99445	0.999885	5016	0	-0.58334
CD2BP2	6	0.0056123	0.026133	0.885009	139	5	-0.98814	0.28129	0.52168	0.999885	2472	1	-0.98814
GMDS	5	0.0057346	0.023286	0.877617	140	4	-0.73152	0.39618	0.61896	0.999885	3082	1	-0.73152
MYBPC3	6	0.0057696	0.026796	0.893977	141	2	0.070375	0.71985	0.84407	0.999885	4181	2	0.070375
CCL3	5	0.0058782	0.023804	0.877617	142	3	-0.51691	0.92186	0.92494	0.999885	4661	1	-0.51691
CYP3A5	6	0.0058881	0.027318	0.893977	143	6	-0.31598	0.99411	0.99413	0.999885	5014	0	-0.31598
TDG	5	0.0058936	0.023876	0.877617	144	5	-0.53551	0.99411	0.99399	0.999885	5013	0	-0.53551
HDC	5	0.0059905	0.024269	0.877617	145	4	-1.1781	0.50548	0.68705	0.999885	3497	1	-1.1781
VIM	5	0.0060112	0.024349	0.877617	146	5	-0.41972	0.99399	0.99386	0.999885	5012	0	-0.41972
AKR1B1	6	0.0060176	0.027877	0.895311	147	5	-0.71077	0.53484	0.7484	0.999885	3624	1	-0.71077
FSCN1	5	0.0060608	0.02453	0.877853	148	4	-0.41921	0.41856	0.63265	0.999885	3177	1	-0.41921
PSAT1	5	0.0061507	0.024824	0.882129	149	3	-0.1463	0.70793	0.82571	0.999885	4146	2	-0.1463
AOC2	5	0.0062588	0.025273	0.885009	150	3	-0.12442	0.36873	0.59144	0.999885	2959	1	-0.12442
CSF1R	6	0.0062615	0.02889	0.895311	151	4	-0.88275	0.32095	0.55827	0.999885	2687	2	-0.88275
LEP	6	0.0062705	0.028921	0.895311	152	3	-0.31672	0.53795	0.75108	0.999885	3638	3	-0.31672
APBA2	6	0.0063539	0.029274	0.896256	153	4	-0.81776	0.3149	0.55272	0.999885	2653	2	-0.81776
NGB	5	0.0064002	0.025835	0.885009	154	4	-0.92559	0.017248	0.064638	0.891725	366	1	-0.92559
IFNE1	5	0.006433	0.025984	0.885009	155	5	-0.59679	0.99357	0.99339	0.999885	5010	0	-0.59679
LRPPRC	6	0.0065979	0.030138	0.896256	156	3	-0.33034	0.64418	0.80335	0.999885	3944	2	-0.33034
RAB11A	5	0.0066002	0.026608	0.893977	157	4	-0.63453	0.061968	0.17077	0.957685	930	1	-0.63453
GGA3	6	0.006638	0.030271	0.896256	158	4	-0.45441	0.74152	0.85642	0.999885	4237	2	-0.45441
PPCDC	5	0.0067283	0.027075	0.893977	159	2	0.076942	0.9064	0.91417	0.999885	4615	1	0.076942
ZNF395	5	0.0068016	0.027377	0.893977	160	4	-0.46958	0.67076	0.7984	0.999885	4032	1	-0.46958
DEFA1	6	0.0068375	0.030946	0.896256	161	5	-0.55282	0.95824	0.95937	0.999885	4806	1	-0.55282
RGS4	5	0.006854	0.027532	0.893977	162	4	-0.57238	0.75087	0.84883	0.999885	4253	1	-0.57238
C4B	5	0.0068839	0.027638	0.893977	163	3	-1.6554	0.68342	0.80753	0.999885	4072	1	-1.6554
ME3	5	0.0070354	0.02823	0.895311	164	2	0.17399	0.31278	0.52829	0.999885	2645	3	0.17399
BCR	6	0.007072	0.03178	0.896256	165	4	-0.31525	0.86722	0.91855	0.999885	4514	1	-0.31525
VWF	5	0.007157	0.02869	0.895311	166	3	-0.65667	0.93921	0.93907	0.999885	4725	1	-0.65667
ABCA2	5	0.0071633	0.028715	0.895311	167	1	0.34208	0.061381	0.16955	0.957685	925	4	0.34208
SHOC2	5	0.0071807	0.028772	0.895311	168	4	-0.50115	0.90615	0.91403	0.999885	4614	1	-0.50115
SLC22A12	6	0.0071849	0.032131	0.896256	169	5	-0.56261	0.92968	0.94204	0.999885	4689	1	-0.56261
BDKRB2	6	0.0072028	0.03221	0.896256	170	5	-0.70704	0.93848	0.94668	0.999885	4720	1	-0.70704
TGIF1	6	0.007289	0.03249	0.896256	171	3	-0.21204	0.96356	0.96377	0.999885	4830	1	-0.21204
ADCYAP1R1	5	0.0074374	0.029818	0.896256	172	5	-0.52698	0.99256	0.99237	0.999885	5004	0	-0.52698
GDF9	5	0.0075589	0.030293	0.896256	173	4	-0.62411	0.983	0.98259	0.999885	4954	0	-0.62411
PTPN1	6	0.0075689	0.033444	0.902446	174	4	-0.84261	0.59928	0.78091	0.999885	3808	1	-0.84261
BMP8A	5	0.0076326	0.030603	0.896256	175	4	-0.52504	0.67773	0.8035	0.999885	4055	1	-0.52504
MIB2	5	0.0077117	0.030905	0.896256	176	5	-0.82797	0.99229	0.99211	0.999885	5001	0	-0.82797
INPP5A	5	0.0077642	0.031156	0.896256	177	3	-0.29942	0.6649	0.79432	0.999885	4002	2	-0.29942
SLC25A11	5	0.0078199	0.031382	0.896256	178	5	-0.57672	0.99218	0.992	0.999885	5000	0	-0.57672
F2RL3	5	0.0078857	0.031586	0.896256	179	4	-0.4261	0.28032	0.49054	0.999885	2470	1	-0.4261
IHH	5	0.0078915	0.031617	0.896256	180	5	-0.28576	0.99211	0.99192	0.999885	4999	0	-0.28576
CYP39A1	6	0.0079785	0.034878	0.921978	181	5	-0.38233	0.84486	0.91241	0.999885	4472	1	-0.38233
BLNK	5	0.0080118	0.032045	0.896256	182	4	-0.56067	0.14829	0.32879	0.999885	1660	1	-0.56067
EIF2S1	5	0.0080362	0.032127	0.896256	183	5	-0.34961	0.99196	0.99177	0.999885	4997	0	-0.34961
GIT1	5	0.0080535	0.032204	0.896256	184	3	-0.52571	0.15474	0.33721	0.999885	1708	2	-0.52571
ATP6V1B2	5	0.0081403	0.032504	0.896256	185	5	-0.46608	0.99186	0.99169	0.999885	4996	0	-0.46608
OLA1	5	0.0082099	0.032761	0.898434	186	4	-0.45012	0.79133	0.86175	0.999885	4342	1	-0.45012
GALNT13	5	0.0082688	0.032945	0.898609	187	3	-0.70092	0.60875	0.75527	0.999885	3838	1	-0.70092
IRF6	6	0.0083795	0.036263	0.921978	188	5	-1.0141	0.97207	0.97178	0.999885	4880	0	-1.0141
FSHB	5	0.0083957	0.033444	0.902446	189	4	-0.36451	0.95667	0.95607	0.999885	4793	0	-0.36451
BMP6	5	0.0086091	0.034246	0.919186	190	1	0.32515	0.01689	0.063708	0.889389	361	3	0.32515
GAMT	6	0.0087477	0.037474	0.921978	191	5	-0.39759	0.63917	0.80072	0.999885	3927	1	-0.39759
AKAP8	6	0.0087661	0.037533	0.921978	192	4	-0.31852	0.79442	0.88795	0.999885	4355	1	-0.31852
RPIA	5	0.0087897	0.034998	0.921978	193	3	-0.16087	0.97955	0.97917	0.999885	4934	0	-0.16087
IL11RA	6	0.0088064	0.03768	0.921978	194	1	0.41006	0.056363	0.17631	0.963345	862	5	0.41006
SLC18A3	5	0.0089715	0.035712	0.921978	195	3	-0.25943	0.57419	0.73205	0.999885	3728	2	-0.25943
PDHB	6	0.0090231	0.038449	0.921978	196	4	-0.14861	0.67869	0.82173	0.999885	4059	2	-0.14861
KCNH2	6	0.0091121	0.038769	0.921978	197	5	-0.63316	0.98405	0.98396	0.999885	4958	0	-0.63316
AVPR2	6	0.0091458	0.038867	0.921978	198	3	-0.01222	0.37568	0.60865	0.999885	2989	3	-0.01222
SPTLC1	6	0.0092397	0.039195	0.921978	199	3	-0.32195	0.73419	0.85222	0.999885	4225	1	-0.32195
ATP6V1C1	5	0.0092893	0.036891	0.921978	200	4	-0.78322	0.91538	0.92035	0.999885	4638	1	-0.78322
OXCT1	5	0.0093062	0.03696	0.921978	201	5	-0.17296	0.99069	0.99049	0.999885	4992	0	-0.17296
GABRD	5	0.0093313	0.03706	0.921978	202	1	0.35192	0.013512	0.052178	0.882829	300	3	0.35192
TLN1	6	0.0094243	0.039831	0.921978	203	4	-0.53776	0.25085	0.49339	0.999885	2322	2	-0.53776
DTX1	5	0.0094473	0.0375	0.921978	204	3	-0.45216	0.89291	0.90619	0.999885	4573	1	-0.45216
ARRB1	5	0.0095118	0.037717	0.921978	205	2	0.38303	0.22778	0.4282	0.999885	2195	3	0.38303
RDH14	6	0.0096143	0.040472	0.921978	206	5	-0.75317	0.93063	0.94251	0.999885	4691	1	-0.75317
PLA2G2F	5	0.0096373	0.038235	0.921978	207	4	-0.79457	0.97261	0.97214	0.999885	4884	0	-0.79457
CMA1	6	0.0096822	0.040686	0.921978	208	4	-0.46904	0.97309	0.9728	0.999885	4889	0	-0.46904
MYL1	6	0.0097099	0.040761	0.921978	209	5	-0.4813	0.60344	0.78301	0.999885	3826	1	-0.4813
LOC283398	5	0.0097411	0.038594	0.921978	210	5	-0.51373	0.99026	0.99006	0.999885	4988	0	-0.51373
PRMT8	5	0.0097434	0.0386	0.921978	211	2	-0.12489	0.61124	0.75688	0.999885	3846	1	-0.12489
WNT5A	5	0.0098728	0.039069	0.921978	212	1	0.054384	0.13103	0.30667	0.999885	1551	2	0.054384
PGAM1	6	0.0098892	0.041304	0.921978	213	3	-0.2633	0.31364	0.55152	0.999885	2649	2	-0.2633
GLCE	5	0.0098907	0.039136	0.921978	214	4	-0.95652	0.92539	0.92761	0.999885	4674	1	-0.95652
ABCG5	6	0.0099054	0.041353	0.921978	215	4	-0.31651	0.65304	0.8082	0.999885	3967	1	-0.31651
HMGB1	5	0.010053	0.039689	0.921978	216	2	0.17847	0.36313	0.58537	0.999885	2926	3	0.17847
RBKS	6	0.010097	0.04204	0.921978	217	4	-0.69288	0.87848	0.92182	0.999885	4547	1	-0.69288
CD180	6	0.010106	0.042062	0.921978	218	3	-0.025857	0.42701	0.65458	0.999885	3198	3	-0.025857
RAC1	5	0.010127	0.039942	0.921978	219	5	-0.99773	0.98987	0.9897	0.999885	4986	0	-0.99773
BCAT1	5	0.010201	0.040239	0.921978	220	5	-0.47254	0.9898	0.98964	0.999885	4985	0	-0.47254
SETD2	5	0.010206	0.04026	0.921978	221	5	-0.51653	0.98979	0.98964	0.999885	4984	0	-0.51653
ZFP42	5	0.010234	0.040364	0.921978	222	2	0.34163	0.051729	0.14804	0.954772	804	3	0.34163
CYP21A2	5	0.010423	0.041067	0.921978	223	4	-0.81122	0.97962	0.97924	0.999885	4935	0	-0.81122
HYAL4	6	0.010443	0.043115	0.921978	224	3	-0.071138	0.70604	0.83638	0.999885	4138	2	-0.071138
NAT5	5	0.010502	0.041373	0.921978	225	5	-0.5512	0.9895	0.9893	0.999885	4981	0	-0.5512
GRIA4	5	0.010517	0.041416	0.921978	226	4	-0.64647	0.96737	0.96705	0.999885	4845	0	-0.64647
CPT1B	5	0.010577	0.041632	0.921978	227	3	-0.64157	0.71698	0.83256	0.999885	4170	1	-0.64157
MGAT4A	5	0.010589	0.041685	0.921978	228	3	-0.24455	0.29776	0.51101	0.999885	2568	2	-0.24455
COL4A1	5	0.01059	0.041687	0.921978	229	4	-0.32967	0.97642	0.97602	0.999885	4907	0	-0.32967
SLCO1C1	5	0.010607	0.041746	0.921978	230	5	-0.52641	0.98939	0.98919	0.999885	4980	0	-0.52641
CYP1B1	6	0.010755	0.044106	0.926213	231	3	-0.058977	0.43119	0.65816	0.999885	3211	3	-0.058977
CYP4A22	5	0.010832	0.042605	0.921978	232	3	-0.6055	0.53157	0.70402	0.999885	3612	2	-0.6055
UCP1	6	0.010847	0.04442	0.926213	233	5	-0.40403	0.46355	0.68693	0.999885	3349	1	-0.40403
TSC2	5	0.01089	0.042846	0.921978	234	4	-0.46245	0.46165	0.65928	0.999885	3340	1	-0.46245
HK2	5	0.010955	0.043058	0.921978	235	4	-0.9796	0.89628	0.90816	0.999885	4585	1	-0.9796
HOXD10	5	0.010955	0.043059	0.921978	236	2	-0.010515	0.5835	0.73824	0.999885	3759	2	-0.010515
TGFB3	6	0.010971	0.044838	0.92643	237	3	-0.17227	0.41145	0.64079	0.999885	3148	3	-0.17227
RNF4	5	0.010996	0.043205	0.921978	238	4	-0.61998	0.24745	0.45178	0.999885	2310	1	-0.61998
GPX4	5	0.011017	0.04327	0.921978	239	4	-0.39603	0.75826	0.85097	0.999885	4269	1	-0.39603
ELA2	5	0.01103	0.043311	0.921978	240	5	-0.43721	0.98897	0.98879	0.999885	4978	0	-0.43721
PHKG1	5	0.01108	0.043486	0.921978	241	5	-0.42459	0.98892	0.98873	0.999885	4977	0	-0.42459
AKR1A1	6	0.011148	0.045403	0.931317	242	3	-0.28726	0.29117	0.531	0.999885	2531	2	-0.28726
MC5R	6	0.011286	0.045854	0.936766	243	3	-0.26711	0.31184	0.54992	0.999885	2637	3	-0.26711
PPARG	5	0.0113	0.044267	0.926213	244	5	-0.36225	0.9887	0.98852	0.999885	4976	0	-0.36225
BLVRA	5	0.011315	0.044316	0.926213	245	1	0.31515	0.2796	0.48968	0.999885	2467	3	0.31515
SLC23A2	5	0.011478	0.044907	0.92643	246	3	-0.4685	0.30974	0.52478	0.999885	2624	2	-0.4685
ZAP70	5	0.011496	0.044981	0.92643	247	3	-0.34646	0.16258	0.34718	0.999885	1760	2	-0.34646
WNT3A	6	0.011567	0.04679	0.940291	248	5	-0.59215	0.79483	0.88818	0.999885	4359	1	-0.59215
HTR2B	5	0.011818	0.046155	0.939097	249	5	-0.62179	0.98818	0.98797	0.999885	4973	0	-0.62179
C7ORF16	6	0.011836	0.04764	0.940291	250	5	-0.70902	0.99343	0.99345	0.999885	5009	0	-0.70902
POLA2	6	0.011845	0.047673	0.940291	251	4	-0.47742	0.43241	0.65928	0.999885	3215	2	-0.47742
ACTB	27	0.011913	0.083963	0.941456	252	17	-0.34969	0.9343	0.99517	0.999885	4703	7	-0.34969
ITPR1	5	0.012036	0.046953	0.940291	253	2	0.17737	0.34562	0.56574	0.999885	2829	3	0.17737
MAD1L1	5	0.012192	0.047522	0.940291	254	4	-0.63207	0.94271	0.94236	0.999885	4742	1	-0.63207
DAB1	5	0.012212	0.047607	0.940291	255	3	-0.16124	0.19275	0.38554	0.999885	1971	2	-0.16124
SALL1	5	0.012216	0.047626	0.940291	256	4	-0.43279	0.81153	0.86881	0.999885	4407	1	-0.43279
SOCS2	6	0.012232	0.048913	0.940291	257	4	-0.40461	0.40593	0.63584	0.999885	3126	2	-0.40461
OGFR	5	0.01233	0.048046	0.940291	258	3	-0.47718	0.52693	0.70106	0.999885	3592	2	-0.47718
B3GNT3	5	0.012369	0.048203	0.940291	259	3	-0.55117	0.10953	0.27005	0.987378	1397	1	-0.55117
RNF25	5	0.012396	0.048293	0.940291	260	4	-0.29422	0.85746	0.88809	0.999885	4492	1	-0.29422
ATP6V1A	6	0.012402	0.049541	0.940291	261	5	-0.81907	0.84004	0.91131	0.999885	4462	1	-0.81907
MR1	6	0.012484	0.04981	0.940291	262	5	-0.27692	0.97439	0.97416	0.999885	4895	0	-0.27692
HSPG2	5	0.012541	0.048805	0.940291	263	4	-0.64631	0.92775	0.92942	0.999885	4681	1	-0.64631
GCAT	6	0.0127	0.050497	0.940291	264	2	0.13696	0.20392	0.42983	0.999885	2049	4	0.13696
CASP4	5	0.012705	0.049386	0.940291	265	5	-0.69569	0.9873	0.98711	0.999885	4971	0	-0.69569
SPP1	5	0.012716	0.049422	0.940291	266	3	-0.5521	0.22141	0.42061	0.999885	2156	2	-0.5521
APOC3	6	0.012784	0.050783	0.940291	267	4	-0.66812	0.71833	0.84321	0.999885	4174	2	-0.66812
POLB	6	0.012793	0.050811	0.940291	268	4	-0.53281	0.97014	0.96979	0.999885	4868	0	-0.53281
BCL3	6	0.012798	0.050834	0.940291	269	4	-0.51158	0.30949	0.54777	0.999885	2622	2	-0.51158
GPRC5A	5	0.012909	0.050075	0.940291	270	3	-0.44873	0.52352	0.69894	0.999885	3573	2	-0.44873
BNIP3	6	0.012916	0.051239	0.940291	271	3	0.090885	0.10658	0.2718	0.987378	1369	3	0.090885
CCL5	6	0.013077	0.051755	0.940291	272	5	-0.78634	0.43907	0.66517	0.999885	3245	1	-0.78634
CIR	5	0.013085	0.050648	0.940291	273	5	-1.0383	0.98691	0.98672	0.999885	4969	0	-1.0383
MFNG	6	0.013093	0.051804	0.940291	274	4	-0.47557	0.49866	0.71734	0.999885	3481	1	-0.47557
TLR1	5	0.013116	0.050772	0.940291	275	3	-0.072097	0.41133	0.62824	0.999885	3146	1	-0.072097
FUT3	5	0.013151	0.050919	0.940291	276	4	-0.47555	0.86933	0.89369	0.999885	4521	1	-0.47555
BHLHB8	5	0.013255	0.051319	0.940291	277	3	-0.3836	0.41252	0.62898	0.999885	3155	2	-0.3836
OTC	5	0.013296	0.051462	0.940291	278	2	0.027379	0.11185	0.27475	0.987378	1412	2	0.027379
KHK	6	0.013347	0.05259	0.941456	279	4	-0.40028	0.089504	0.24198	0.986164	1199	2	-0.40028
REXO2	5	0.013365	0.051696	0.940291	280	5	-0.68014	0.98663	0.98638	0.999885	4967	0	-0.68014
TNFRSF18	6	0.013419	0.052796	0.941456	281	5	-0.46317	0.78441	0.8819	0.999885	4322	1	-0.46317
UBQLN1	5	0.01356	0.052326	0.941456	282	4	-0.66077	0.88681	0.90274	0.999885	4566	1	-0.66077
ELAVL1	5	0.013688	0.052787	0.941456	283	3	-0.58464	0.05138	0.14724	0.954772	801	2	-0.58464
TP73	6	0.013745	0.053827	0.941456	284	4	-0.32461	0.77894	0.87856	0.999885	4306	2	-0.32461
CYP2D6	5	0.013754	0.053008	0.941456	285	4	-0.45841	0.48794	0.67591	0.999885	3443	1	-0.45841
ATP6V1C2	5	0.01395	0.053719	0.941456	286	3	-0.45686	0.45562	0.65541	0.999885	3317	2	-0.45686
LRP8	5	0.013958	0.053746	0.941456	287	4	-0.73954	0.81734	0.87093	0.999885	4425	1	-0.73954
CSK	6	0.013995	0.054604	0.941456	288	4	-0.40135	0.38544	0.61759	0.999885	3040	2	-0.40135
OPRK1	5	0.014016	0.053934	0.941456	289	2	0.23067	0.19442	0.38777	0.999885	1983	3	0.23067
COL16A1	5	0.014119	0.054272	0.941456	290	3	-0.58985	0.45856	0.65732	0.999885	3329	2	-0.58985
IGFBP7	6	0.014133	0.055075	0.941456	291	4	-0.38421	0.61451	0.78846	0.999885	3857	1	-0.38421
TRIB3	5	0.014167	0.054449	0.941456	292	3	-0.15406	0.3351	0.5537	0.999885	2770	2	-0.15406
CRTAM	5	0.014196	0.054551	0.941456	293	3	-0.34375	0.69946	0.8194	0.999885	4117	1	-0.34375
GP5	6	0.014393	0.055948	0.941456	294	4	-0.48536	0.36582	0.59964	0.999885	2940	2	-0.48536
UGP2	5	0.014574	0.055934	0.941456	295	2	-0.064549	0.27221	0.48097	0.999885	2425	2	-0.064549
ACADL	5	0.014732	0.056517	0.941456	296	5	-0.55156	0.98527	0.98495	0.999885	4964	0	-0.55156
BOK	5	0.014735	0.056519	0.941456	297	3	-0.20052	0.26549	0.47307	0.999885	2390	2	-0.20052
SREBF2	6	0.014889	0.0575	0.941456	298	5	-0.40637	0.91909	0.93699	0.999885	4651	1	-0.40637
SFMBT2	5	0.014904	0.057048	0.941456	299	4	-0.38573	0.90435	0.9129	0.999885	4607	1	-0.38573
SOD3	5	0.014908	0.057058	0.941456	300	4	-0.51012	0.80781	0.86752	0.999885	4393	1	-0.51012
DTX2	6	0.015134	0.05833	0.941456	301	4	-0.33917	0.68921	0.8272	0.999885	4086	1	-0.33917
DGKE	6	0.015164	0.058406	0.941456	302	3	-0.36522	0.15653	0.35589	0.999885	1723	2	-0.36522
IL10RB	6	0.015165	0.058412	0.941456	303	4	-0.41607	0.47488	0.69669	0.999885	3389	2	-0.41607
CCR3	6	0.015175	0.058436	0.941456	304	5	-0.56012	0.54524	0.75553	0.999885	3656	1	-0.56012
PC	5	0.015217	0.057863	0.941456	305	4	-0.50087	0.67611	0.80228	0.999885	4051	1	-0.50087
PPP6C	6	0.015288	0.058787	0.941456	306	1	0.58998	0.017814	0.06743	0.893635	375	4	0.58998
WARS	5	0.015535	0.058679	0.941456	307	2	0.079462	0.34659	0.56681	0.999885	2836	3	0.079462
IL1R1	6	0.015538	0.059603	0.941456	308	4	-0.63624	0.71534	0.84147	0.999885	4167	2	-0.63624
KLRC1	5	0.015548	0.058716	0.941456	309	3	-0.75767	0.43268	0.64135	0.999885	3219	2	-0.75767
ABCA5	6	0.015599	0.059821	0.941456	310	5	-0.3449	0.98935	0.98926	0.999885	4979	0	-0.3449
PFDN2	5	0.015792	0.059309	0.941456	311	4	-2.2462	0.96761	0.96727	0.999885	4851	0	-2.2462
UBE2M	5	0.015896	0.05958	0.941456	312	4	-0.55463	0.62884	0.76885	0.999885	3894	1	-0.55463
SDHC	5	0.015992	0.059793	0.941456	313	2	0.24815	0.24849	0.45299	0.999885	2315	3	0.24815
KLRD1	6	0.016116	0.061501	0.941456	314	5	-0.59266	0.96855	0.9683	0.999885	4858	1	-0.59266
PIGO	6	0.01615	0.061603	0.941456	315	3	-0.063202	0.4298	0.65692	0.999885	3209	3	-0.063202
RDH13	5	0.016172	0.060329	0.941456	316	2	0.25948	0.19177	0.38428	0.999885	1963	3	0.25948
SCNN1B	5	0.016208	0.060423	0.941456	317	4	-0.362	0.60166	0.75052	0.999885	3815	1	-0.362
AMOTL1	6	0.016275	0.062024	0.941456	318	5	-0.44988	0.96657	0.9664	0.999885	4841	1	-0.44988
TDP1	5	0.016308	0.060698	0.941456	319	2	0.17832	0.33971	0.559	0.999885	2798	3	0.17832
RTN4R	5	0.016331	0.060759	0.941456	320	4	-0.47236	0.94507	0.94467	0.999885	4753	1	-0.47236
IRF4	6	0.016365	0.062311	0.941456	321	4	-0.37731	0.71894	0.84351	0.999885	4177	1	-0.37731
CD226	6	0.016369	0.062315	0.941456	322	3	-0.45353	0.29645	0.53582	0.999885	2560	3	-0.45353
CRH	6	0.016373	0.062325	0.941456	323	4	-0.21205	0.84973	0.91368	0.999885	4482	1	-0.21205
PRPS2	5	0.016407	0.060965	0.941456	324	4	-0.78197	0.92026	0.92382	0.999885	4657	1	-0.78197
DAD1	6	0.01646	0.062591	0.941456	325	5	-0.73541	0.94444	0.95008	0.999885	4750	1	-0.73541
PPP1CA	5	0.016531	0.061277	0.941456	326	3	-0.43858	0.32343	0.54043	0.999885	2700	1	-0.43858
TPP2	6	0.016536	0.062852	0.941456	327	5	-0.47849	0.18057	0.39369	0.999885	1883	1	-0.47849
SERPINA6	5	0.016632	0.061546	0.941456	328	3	-0.28655	0.57809	0.73457	0.999885	3738	2	-0.28655
LRDD	5	0.01665	0.061597	0.941456	329	4	-0.88254	0.96939	0.96907	0.999885	4865	0	-0.88254
ANKFY1	5	0.01671	0.06175	0.941456	330	2	0.064878	0.42314	0.63542	0.999885	3184	2	0.064878
FGF9	6	0.016794	0.06361	0.941456	331	4	-0.46585	0.37708	0.60998	0.999885	2998	2	-0.46585
SP100	5	0.01689	0.062215	0.941456	332	2	0.11611	0.38931	0.61392	0.999885	3059	3	0.11611
APOA5	5	0.016946	0.062354	0.941456	333	4	-0.81026	0.013656	0.052696	0.882829	302	1	-0.81026
PRKDC	6	0.017068	0.064448	0.941456	334	3	-0.43007	0.91999	0.93742	0.999885	4655	1	-0.43007
PAK3	5	0.017077	0.062694	0.941456	335	3	-0.33069	0.51737	0.69483	0.999885	3537	1	-0.33069
NR1H2	5	0.017125	0.062815	0.941456	336	2	0.3415	0.049016	0.14164	0.954532	775	3	0.3415
NRG2	6	0.017141	0.064716	0.941456	337	4	-0.62448	0.86497	0.91791	0.999885	4513	1	-0.62448
CYP27A1	6	0.017226	0.064981	0.941456	338	3	-0.18417	0.40941	0.63905	0.999885	3138	3	-0.18417
NPPA	5	0.017228	0.063084	0.941456	339	4	-0.96552	0.93485	0.93521	0.999885	4709	1	-0.96552
SMARCC1	6	0.017293	0.065185	0.941456	340	3	-0.59529	0.27179	0.51291	0.999885	2422	3	-0.59529
CACNA2D3	5	0.017429	0.063618	0.941456	341	3	-0.67949	0.062141	0.17115	0.957685	932	1	-0.67949
POLR2A	6	0.017441	0.065627	0.941456	342	3	-0.34432	0.75679	0.86528	0.999885	4265	1	-0.34432
ZMAT3	6	0.017489	0.065762	0.941456	343	5	-0.41347	0.82987	0.90861	0.999885	4448	1	-0.41347
HMGB2	6	0.017505	0.065807	0.941456	344	4	-0.34437	0.93075	0.94258	0.999885	4692	1	-0.34437
IFNA10	5	0.017568	0.063963	0.941456	345	3	-0.28717	0.97183	0.97137	0.999885	4878	0	-0.28717
BCL10	5	0.017786	0.064499	0.941456	346	3	-0.51891	0.13687	0.31419	0.999885	1588	2	-0.51891
PSME2	6	0.017871	0.066973	0.941456	347	3	-0.24012	0.5784	0.77092	0.999885	3742	2	-0.24012
PROS1	6	0.017941	0.067197	0.941456	348	4	-0.52561	0.39141	0.62278	0.999885	3066	2	-0.52561
MYST4	5	0.01796	0.064913	0.941456	349	3	-0.21364	0.96057	0.96011	0.999885	4819	0	-0.21364
MSTN	5	0.017966	0.064928	0.941456	350	2	-0.030014	0.44308	0.64773	0.999885	3265	2	-0.030014
SLC6A3	5	0.017988	0.064983	0.941456	351	4	-0.56969	0.10654	0.26399	0.986947	1368	1	-0.56969
NTF3	5	0.018056	0.065132	0.941456	352	4	-0.48827	0.96968	0.96931	0.999885	4866	0	-0.48827
FLI1	6	0.01828	0.068203	0.941456	353	5	-0.3906	0.96363	0.96383	0.999885	4832	1	-0.3906
ABCA3	6	0.01829	0.068235	0.941456	354	3	0.0037436	0.02379	0.085696	0.937147	450	3	0.0037436
RAB9A	5	0.018311	0.065821	0.941456	355	4	-0.30133	0.3652	0.58758	0.999885	2935	1	-0.30133
HOXA7	5	0.018324	0.065864	0.941456	356	3	-0.2685	0.17613	0.36456	0.999885	1848	2	-0.2685
ACYP2	5	0.018338	0.06589	0.941456	357	4	-0.96996	0.73214	0.84319	0.999885	4219	1	-0.96996
MGAT5	5	0.018551	0.066477	0.941456	358	3	-0.53427	0.46508	0.6613	0.999885	3353	2	-0.53427
F3	6	0.018637	0.069331	0.941456	359	2	0.20793	0.21478	0.44608	0.999885	2114	4	0.20793
CCL11	6	0.018846	0.069985	0.941456	360	5	-0.59611	0.84555	0.91258	0.999885	4474	1	-0.59611
SERPINB2	6	0.018947	0.070314	0.941456	361	4	-0.27707	0.94771	0.9521	0.999885	4764	1	-0.27707
GPR45	6	0.019056	0.070642	0.941456	362	5	-1.029	0.73513	0.85276	0.999885	4227	1	-1.029
EIF4G1	5	0.019115	0.06794	0.941456	363	4	-0.46746	0.80922	0.86803	0.999885	4401	1	-0.46746
ALB	6	0.019302	0.071366	0.941456	364	4	-0.38246	0.053023	0.16769	0.957685	823	2	-0.38246
CHRNA4	5	0.019382	0.068674	0.941456	365	4	-0.31241	0.53291	0.70491	0.999885	3618	1	-0.31241
BCL6	6	0.019409	0.071733	0.941456	366	4	-0.62469	0.13654	0.32289	0.999885	1585	1	-0.62469
GP1BA	5	0.019567	0.069098	0.941456	367	3	-0.64849	0.27566	0.48515	0.999885	2447	2	-0.64849
C3	6	0.019589	0.07233	0.941456	368	3	0.056898	0.26675	0.50831	0.999885	2398	2	0.056898
ZBTB16	5	0.019699	0.069432	0.941456	369	4	-0.41677	0.49124	0.67798	0.999885	3457	1	-0.41677
JAK1	5	0.019949	0.070122	0.941456	370	3	-0.46652	0.8623	0.89031	0.999885	4505	1	-0.46652
DEFB1	5	0.020008	0.07025	0.941456	371	2	0.059275	0.099372	0.24949	0.986164	1290	2	0.059275
ICOSLG	5	0.020011	0.07026	0.941456	372	4	-0.55399	0.69723	0.81782	0.999885	4112	1	-0.55399
FGF3	6	0.020014	0.07358	0.941456	373	4	-0.19917	0.88841	0.92511	0.999885	4569	1	-0.19917
REG1A	6	0.020015	0.073585	0.941456	374	5	-0.48696	0.66479	0.81436	0.999885	4001	1	-0.48696
MXI1	5	0.020055	0.070395	0.941456	375	4	-0.49455	0.49913	0.68301	0.999885	3482	1	-0.49455
EPS15	5	0.020137	0.070668	0.941456	376	4	-0.64124	0.96651	0.96619	0.999885	4840	0	-0.64124
CYP1A1	6	0.020291	0.074461	0.941456	377	5	-0.43614	0.94359	0.9496	0.999885	4748	1	-0.43614
PTK2	6	0.020586	0.075379	0.941456	378	4	-0.57329	0.7665	0.87107	0.999885	4279	2	-0.57329
ALPL	5	0.02061	0.071792	0.941456	379	4	-0.59847	0.71438	0.83057	0.999885	4164	1	-0.59847
CRY2	5	0.020652	0.071929	0.941456	380	3	-0.086635	0.20796	0.40418	0.999885	2077	2	-0.086635
SLPI	6	0.02067	0.075618	0.941456	381	5	-0.71443	0.8443	0.91232	0.999885	4470	1	-0.71443
AMHR2	6	0.020688	0.075663	0.941456	382	4	-0.33681	0.59308	0.7779	0.999885	3789	2	-0.33681
TKT	6	0.020877	0.076266	0.941456	383	1	0.13881	0.010322	0.043492	0.882829	235	3	0.13881
DPM1	6	0.020997	0.076627	0.941456	384	4	-0.46621	0.22465	0.46043	0.999885	2176	2	-0.46621
GALNT11	5	0.021009	0.072889	0.941456	385	2	0.049327	0.52132	0.69745	0.999885	3560	1	0.049327
CTNND1	5	0.021104	0.073122	0.941456	386	3	-0.87297	0.41169	0.62847	0.999885	3150	1	-0.87297
MC4R	5	0.021188	0.07337	0.941456	387	3	-0.40475	0.21578	0.4138	0.999885	2124	2	-0.40475
HGF	5	0.021261	0.073548	0.941456	388	4	-0.79148	0.79448	0.86283	0.999885	4357	1	-0.79148
CYP4F12	5	0.021357	0.073774	0.941456	389	3	-0.51782	0.35052	0.57113	0.999885	2862	2	-0.51782
ABCC1	6	0.021393	0.077871	0.941456	390	5	-0.26672	0.67365	0.81903	0.999885	4041	1	-0.26672
GABRA3	5	0.021463	0.074086	0.941456	391	4	-0.44694	0.93659	0.9368	0.999885	4712	1	-0.44694
GLI3	6	0.021487	0.078141	0.941456	392	3	-0.17331	0.46342	0.68682	0.999885	3348	2	-0.17331
HSD11B2	5	0.021632	0.074545	0.941456	393	3	-0.47372	0.16006	0.34394	0.999885	1745	1	-0.47372
HLA-DPA1	6	0.021734	0.078975	0.941456	394	3	-0.096723	0.13112	0.31373	0.999885	1553	3	-0.096723
RPS6KA5	5	0.021742	0.07479	0.941456	395	4	-1.1146	0.62104	0.76345	0.999885	3875	1	-1.1146
COL9A3	5	0.021817	0.074979	0.941456	396	4	-0.3792	0.96999	0.96959	0.999885	4867	0	-0.3792
ITGAV	5	0.021821	0.07499	0.941456	397	3	-0.51152	0.89749	0.90882	0.999885	4588	1	-0.51152
DAB2	5	0.021828	0.075012	0.941456	398	4	-0.78167	0.78872	0.86086	0.999885	4338	1	-0.78167
AGXT2	6	0.021948	0.07966	0.941456	399	4	-0.4292	0.51221	0.7287	0.999885	3517	2	-0.4292
EBF1	5	0.022023	0.075512	0.941456	400	4	-0.40208	0.97268	0.9722	0.999885	4886	0	-0.40208
ARPC1B	6	0.022026	0.079868	0.941456	401	3	-0.073304	0.43997	0.66593	0.999885	3250	3	-0.073304
AURKA	5	0.022042	0.075597	0.941456	402	4	-0.66625	0.90394	0.91266	0.999885	4606	1	-0.66625
HLA-DQB2	5	0.022105	0.075777	0.941456	403	4	-0.82708	0.19153	0.38397	0.999885	1961	1	-0.82708
CPE	6	0.022163	0.080263	0.941456	404	2	0.1783	0.16953	0.37644	0.999885	1810	4	0.1783
CAMP	5	0.02226	0.076191	0.941456	405	3	-0.82753	0.26168	0.46867	0.999885	2371	1	-0.82753
CRKL	5	0.022362	0.07646	0.941456	406	4	-0.6857	0.8246	0.87386	0.999885	4442	1	-0.6857
POU2F2	6	0.022377	0.080847	0.941456	407	2	0.19135	0.18156	0.39521	0.999885	1891	4	0.19135
LHX8	5	0.022406	0.07655	0.941456	408	4	-0.45004	0.97841	0.97804	0.999885	4929	0	-0.45004
MDM4	5	0.022439	0.076633	0.941456	409	2	0.44813	0.081672	0.21342	0.981103	1118	3	0.44813
PHPT1	5	0.022465	0.076699	0.941456	410	4	-0.22718	0.87983	0.89901	0.999885	4551	1	-0.22718
SEC22B	5	0.022615	0.077094	0.941456	411	4	-0.4243	0.47623	0.66844	0.999885	3397	1	-0.4243
DTNBP1	5	0.022632	0.077131	0.941456	412	3	-0.82812	0.91666	0.92116	0.999885	4643	1	-0.82812
GNA12	5	0.022796	0.077582	0.941456	413	3	-0.29299	0.037702	0.11526	0.937147	639	2	-0.29299
MFGE8	6	0.022805	0.082168	0.941456	414	2	0.2539	0.018429	0.069298	0.901233	384	4	0.2539
RIPK2	5	0.022808	0.077602	0.941456	415	4	-0.68129	0.8393	0.88001	0.999885	4460	1	-0.68129
NR1I2	6	0.022868	0.082384	0.941456	416	4	-0.42762	0.82298	0.90589	0.999885	4439	1	-0.42762
CNR1	5	0.022882	0.077794	0.941456	417	4	-0.99382	0.97212	0.97162	0.999885	4881	0	-0.99382
XYLT1	5	0.022972	0.078	0.941456	418	4	-0.46295	0.90894	0.91581	0.999885	4620	1	-0.46295
RBP4	5	0.023153	0.078448	0.941456	419	4	-0.25916	0.91236	0.9182	0.999885	4629	1	-0.25916
FLOT2	5	0.023185	0.078528	0.941456	420	3	-0.51533	0.11251	0.27611	0.987378	1420	1	-0.51533
ADCY4	6	0.023233	0.083475	0.941456	421	2	0.26393	0.19064	0.40939	0.999885	1956	4	0.26393
HDAC3	6	0.023277	0.08362	0.941456	422	5	-0.85123	0.98951	0.98943	0.999885	4983	0	-0.85123
GTF2H5	5	0.023366	0.078966	0.941456	423	4	-0.55199	0.54804	0.71468	0.999885	3660	1	-0.55199
FZD3	6	0.023447	0.084138	0.941456	424	4	-0.28938	0.40267	0.63304	0.999885	3111	1	-0.28938
IGFBP5	5	0.02348	0.079232	0.941456	425	4	-0.53536	0.83008	0.87603	0.999885	4449	1	-0.53536
VISA	5	0.02351	0.079305	0.941456	426	2	-0.011063	0.0057294	0.02325	0.808506	149	2	-0.011063
PIK3C2B	6	0.023511	0.084316	0.941456	427	4	-1.0181	0.35457	0.58942	0.999885	2880	2	-1.0181
MAPK10	6	0.023666	0.084752	0.941456	428	4	-0.23271	0.9236	0.9391	0.999885	4666	1	-0.23271
NR2F1	5	0.023693	0.079756	0.941456	429	3	-0.25371	0.4624	0.65969	0.999885	3344	2	-0.25371
GOPC	5	0.023867	0.080194	0.941456	430	3	-0.14581	0.66587	0.79498	0.999885	4010	1	-0.14581
PAX1	5	0.023915	0.080337	0.941456	431	4	-0.84588	0.66761	0.79621	0.999885	4020	1	-0.84588
CHRNA2	6	0.024022	0.085823	0.941456	432	5	-0.41753	0.87994	0.92235	0.999885	4552	1	-0.41753
SQSTM1	5	0.024045	0.080633	0.941456	433	3	-0.60407	0.16276	0.3474	0.999885	1761	2	-0.60407
FRAP1	6	0.024055	0.085919	0.941456	434	5	-0.35424	0.92785	0.94113	0.999885	4682	1	-0.35424
MPG	5	0.024059	0.080677	0.941456	435	3	-0.47994	0.53429	0.70582	0.999885	3620	1	-0.47994
ST6GALNAC3	6	0.024089	0.086014	0.941456	436	4	-0.3624	0.77807	0.87801	0.999885	4304	1	-0.3624
MGAT4B	5	0.024402	0.081569	0.941456	437	2	-0.085976	0.40211	0.62263	0.999885	3107	2	-0.085976
HSD17B12	5	0.024445	0.081677	0.941456	438	4	-0.44417	0.45441	0.65473	0.999885	3313	1	-0.44417
AGXT	6	0.024517	0.087377	0.941456	439	2	0.05702	0.14577	0.33806	0.999885	1644	3	0.05702
ATP5G2	5	0.024529	0.081852	0.941456	440	4	-0.71751	0.80156	0.86534	0.999885	4375	1	-0.71751
CCR1	5	0.024758	0.082403	0.941456	441	2	0.11424	0.24469	0.44853	0.999885	2291	3	0.11424
CCL19	6	0.024809	0.088294	0.941456	442	4	-0.70787	0.94856	0.95257	0.999885	4769	1	-0.70787
FOXO3	5	0.024819	0.082539	0.941456	443	2	0.25606	0.18976	0.38172	0.999885	1949	3	0.25606
CXCL9	6	0.02483	0.088351	0.941456	444	5	-0.33411	0.9705	0.97018	0.999885	4871	0	-0.33411
CDKL2	5	0.024837	0.082574	0.941456	445	4	-0.4035	0.98077	0.98037	0.999885	4940	0	-0.4035
RECK	6	0.024921	0.088623	0.941456	446	4	-0.60382	0.46121	0.68475	0.999885	3337	1	-0.60382
SEMA3A	5	0.024949	0.082849	0.941456	447	4	-0.3605	0.70758	0.82547	0.999885	4145	1	-0.3605
POLR2D	6	0.025115	0.089232	0.941456	448	5	-1.9748	0.77184	0.87422	0.999885	4292	1	-1.9748
CXCR3	6	0.025166	0.089389	0.941456	449	5	-0.49725	0.99245	0.99239	0.999885	5002	0	-0.49725
POLR3H	5	0.025194	0.083545	0.941456	450	4	-0.44767	0.56446	0.72567	0.999885	3704	1	-0.44767
ERG	5	0.02521	0.083581	0.941456	451	3	-0.35349	0.51575	0.69377	0.999885	3531	1	-0.35349
NCOA3	6	0.025412	0.090173	0.941456	452	5	-0.38593	0.81929	0.90343	0.999885	4429	1	-0.38593
CYP2A13	6	0.025509	0.090479	0.941456	453	3	-0.1269	0.39558	0.62635	0.999885	3080	2	-0.1269
DRD4	6	0.025527	0.090525	0.941456	454	4	-0.38564	0.84969	0.91367	0.999885	4481	1	-0.38564
AICDA	6	0.025551	0.090607	0.941456	455	4	-0.47351	0.78232	0.8806	0.999885	4318	2	-0.47351
FCN1	6	0.025585	0.090707	0.941456	456	4	-0.19583	0.23099	0.46973	0.999885	2217	1	-0.19583
CCL16	6	0.025631	0.090844	0.941456	457	4	-0.46519	0.50811	0.72513	0.999885	3505	2	-0.46519
HES1	6	0.025718	0.091111	0.941456	458	5	-0.52502	0.85919	0.91631	0.999885	4497	1	-0.52502
CDC25B	5	0.025803	0.085029	0.941456	459	2	-0.095144	0.54349	0.71161	0.999885	3653	2	-0.095144
CETP	6	0.025872	0.091566	0.941456	460	3	-0.22292	0.15677	0.35624	0.999885	1724	2	-0.22292
LPIN1	6	0.025912	0.091684	0.941456	461	3	-0.78962	0.1033	0.26624	0.986947	1330	2	-0.78962
RFNG	5	0.025968	0.085488	0.941456	462	4	-0.63519	0.95726	0.95666	0.999885	4798	0	-0.63519
PTGS1	6	0.026012	0.091961	0.941456	463	3	-0.23196	0.2217	0.45614	0.999885	2158	3	-0.23196
STUB1	5	0.026025	0.085643	0.941456	464	3	-0.45726	0.088954	0.2285	0.983793	1196	2	-0.45726
FHIT	6	0.026226	0.092575	0.941456	465	4	-0.56259	0.50685	0.72397	0.999885	3503	2	-0.56259
FUT8	6	0.026362	0.092928	0.941456	466	3	-0.37627	0.47377	0.69579	0.999885	3383	2	-0.37627
PIGX	6	0.026439	0.093187	0.941456	467	3	-0.26531	0.35059	0.58567	0.999885	2863	2	-0.26531
ALMS1	6	0.026518	0.093442	0.941456	468	4	-0.53073	0.24598	0.48886	0.999885	2300	2	-0.53073
APC	5	0.026642	0.087161	0.941456	469	4	-0.42174	0.85891	0.88873	0.999885	4496	1	-0.42174
HS6ST3	5	0.026718	0.08736	0.941456	470	2	0.16547	0.19257	0.3853	0.999885	1970	3	0.16547
FSHR	6	0.026721	0.094029	0.941456	471	4	-0.44067	0.80538	0.89454	0.999885	4384	1	-0.44067
UBE2J1	5	0.027034	0.088186	0.941456	472	4	-0.39161	0.40464	0.62408	0.999885	3121	1	-0.39161
PPT1	5	0.027073	0.088282	0.941456	473	3	-0.20083	0.87436	0.89628	0.999885	4527	1	-0.20083
ELK1	6	0.027079	0.09511	0.941456	474	3	0.097759	0.11318	0.28328	0.987378	1430	3	0.097759
KPNB1	6	0.027127	0.095242	0.941456	475	5	-1.4199	0.99246	0.99239	0.999885	5003	0	-1.4199
GPI	6	0.027169	0.095367	0.941456	476	5	-0.3296	0.66506	0.81448	0.999885	4004	1	-0.3296
HSPA8	6	0.027219	0.095512	0.941456	477	5	-0.41715	0.55909	0.76196	0.999885	3683	1	-0.41715
IGF1R	6	0.027253	0.095612	0.941456	478	4	-0.70336	0.96804	0.96782	0.999885	4855	1	-0.70336
CYP46A1	6	0.027266	0.09564	0.941456	479	5	-0.36488	0.91007	0.93315	0.999885	4623	1	-0.36488
PIGN	5	0.027296	0.088861	0.941456	480	4	-0.50305	0.14492	0.32456	0.999885	1640	1	-0.50305
DHFR	5	0.027429	0.089212	0.941456	481	3	-0.25854	0.85281	0.88594	0.999885	4486	1	-0.25854
KCNE2	6	0.027514	0.09638	0.941456	482	4	-0.5988	0.34906	0.58427	0.999885	2853	2	-0.5988
SNX2	6	0.027529	0.096429	0.941456	483	4	-0.63744	0.74231	0.85687	0.999885	4238	2	-0.63744
CYP2A6	5	0.027547	0.089494	0.941456	484	3	-0.37148	0.34367	0.5634	0.999885	2814	1	-0.37148
NPY	6	0.027696	0.096911	0.941456	485	4	-0.33166	0.58382	0.77343	0.999885	3760	2	-0.33166
SOS1	6	0.027807	0.097239	0.941456	486	4	-0.24508	0.17659	0.38741	0.999885	1854	2	-0.24508
CFHR3	5	0.02782	0.090205	0.941456	487	3	-0.57211	0.12614	0.30021	0.998106	1525	2	-0.57211
GAL	5	0.027854	0.090297	0.941456	488	3	-0.26038	0.06335	0.1739	0.961096	947	1	-0.26038
MVP	6	0.027867	0.097431	0.941456	489	5	-0.29656	0.30337	0.54211	0.999885	2597	1	-0.29656
HOXB6	6	0.027932	0.097637	0.941456	490	3	0.27425	0.41757	0.64617	0.999885	3172	3	0.27425
BMP3	5	0.027963	0.090578	0.941456	491	2	0.17377	0.25685	0.46279	0.999885	2348	3	0.17377
JUP	6	0.027968	0.097767	0.941456	492	5	-0.52013	0.82148	0.90483	0.999885	4437	1	-0.52013
ACTA1	26	0.028046	0.16071	0.959425	493	16	-0.21701	0.91461	0.99275	0.999885	4636	7	-0.21701
SLC11A1	5	0.028062	0.090821	0.941456	494	4	-0.37594	0.042981	0.12756	0.947902	704	1	-0.37594
WASF3	5	0.028085	0.090866	0.941456	495	4	-0.40198	0.89646	0.90825	0.999885	4586	1	-0.40198
NOG	5	0.028128	0.09099	0.941456	496	3	-0.68294	0.17326	0.36103	0.999885	1832	1	-0.68294
CACNA1E	5	0.028141	0.091027	0.941456	497	1	0.25025	0.087434	0.22535	0.981909	1184	3	0.25025
SIM1	6	0.028186	0.098448	0.941456	498	5	-0.46647	0.92891	0.94165	0.999885	4686	1	-0.46647
EFNA3	5	0.028318	0.091464	0.941456	499	2	0.12795	0.26425	0.47162	0.999885	2382	2	0.12795
CAPRIN2	5	0.028386	0.091623	0.941456	500	4	-0.59543	0.97981	0.97944	0.999885	4936	0	-0.59543
TARS	5	0.028464	0.091847	0.941456	501	4	-0.56932	0.49934	0.68312	0.999885	3484	1	-0.56932
GYPA	5	0.028496	0.09192	0.941456	502	3	-0.66553	0.029917	0.096694	0.937147	531	2	-0.66553
ACCN2	6	0.028538	0.099474	0.941456	503	3	-0.19065	0.060148	0.18597	0.968969	912	3	-0.19065
AQP7	6	0.028848	0.10037	0.941456	504	5	-1.2025	0.64941	0.80612	0.999885	3958	1	-1.2025
NFKB2	5	0.028851	0.092883	0.941456	505	3	-0.057776	0.031185	0.099815	0.937147	549	2	-0.057776
SYP	5	0.028854	0.092895	0.941456	506	2	0.072717	0.2939	0.50625	0.999885	2544	3	0.072717
UGT1A1	5	0.028922	0.093068	0.941456	507	4	-0.43793	0.96815	0.9678	0.999885	4856	0	-0.43793
PPAP2C	6	0.028959	0.10073	0.941456	508	4	-0.34176	0.18038	0.39339	0.999885	1881	2	-0.34176
CALM3	5	0.028993	0.093246	0.941456	509	2	-0.056869	0.20585	0.40149	0.999885	2063	2	-0.056869
ACMSD	5	0.029178	0.093697	0.941456	510	3	-0.41064	0.095687	0.24215	0.986164	1257	2	-0.41064
OTUB1	6	0.029212	0.10141	0.941456	511	3	-0.28911	0.38295	0.61531	0.999885	3032	2	-0.28911
C1QB	5	0.029384	0.094196	0.941456	512	3	-0.32736	0.72907	0.84164	0.999885	4210	2	-0.32736
IL15	6	0.029423	0.10202	0.941456	513	1	0.35408	0.086737	0.23687	0.986164	1176	4	0.35408
CCNB3	5	0.029492	0.094465	0.941456	514	4	-1.0435	0.97484	0.97447	0.999885	4898	0	-1.0435
C2	6	0.029527	0.1023	0.941456	515	4	-0.74018	0.46576	0.68876	0.999885	3359	2	-0.74018
CALM2	6	0.029554	0.10236	0.941456	516	4	-0.42108	0.37359	0.60674	0.999885	2979	2	-0.42108
IRAK2	5	0.029562	0.094631	0.941456	517	4	-0.3338	0.10986	0.2707	0.987378	1400	1	-0.3338
KCNJ3	6	0.029594	0.10247	0.941456	518	4	-0.29978	0.11622	0.28852	0.987815	1460	2	-0.29978
NFKBIA	6	0.029636	0.10257	0.941456	519	4	-0.52775	0.9895	0.98943	0.999885	4982	0	-0.52775
TFEB	6	0.029685	0.10268	0.941456	520	4	-1.1195	0.80059	0.89159	0.999885	4373	2	-1.1195
LRRTM3	5	0.029687	0.094881	0.941456	521	3	-0.93485	0.98012	0.97975	0.999885	4937	0	-0.93485
WNT1	6	0.029711	0.10277	0.941456	522	4	-0.6116	0.45311	0.67757	0.999885	3306	2	-0.6116
MEN1	6	0.029736	0.10284	0.941456	523	5	-0.47309	0.97292	0.97263	0.999885	4887	0	-0.47309
NPR2	5	0.029739	0.095004	0.941456	524	2	0.17668	0.27119	0.47973	0.999885	2415	2	0.17668
CDC2L5	5	0.02984	0.095257	0.941456	525	4	-0.48477	0.97748	0.97708	0.999885	4916	0	-0.48477
RANBP1	6	0.029868	0.10323	0.941456	526	5	-0.55216	0.96504	0.96506	0.999885	4837	1	-0.55216
GPR50	5	0.029991	0.095595	0.941456	527	4	-0.30932	0.93998	0.93979	0.999885	4728	1	-0.30932
PSMB1	6	0.030062	0.10385	0.941456	528	2	0.099192	0.070408	0.207	0.981103	1014	1	0.099192
HSPA1A	6	0.030192	0.10421	0.941456	529	4	-0.48768	0.085096	0.23396	0.986164	1158	2	-0.48768
KCNJ12	5	0.030272	0.096327	0.941456	530	3	-0.11391	0.41074	0.62787	0.999885	3143	1	-0.11391
IL21R	6	0.030294	0.1045	0.941456	531	5	-0.25776	0.89562	0.92766	0.999885	4583	1	-0.25776
ATXN2	5	0.030412	0.096692	0.941456	532	3	-0.63555	0.14861	0.32922	0.999885	1666	2	-0.63555
MYF6	6	0.030429	0.10488	0.941456	533	5	-0.36	0.60636	0.78452	0.999885	3834	1	-0.36
COL12A1	5	0.030469	0.096798	0.941456	534	3	-0.73728	0.49018	0.67727	0.999885	3453	2	-0.73728
ILVBL	6	0.030487	0.10501	0.941456	535	3	-0.22527	0.57399	0.76888	0.999885	3726	1	-0.22527
PLOD1	6	0.030503	0.10508	0.941456	536	4	-0.59245	0.075551	0.21646	0.981103	1056	2	-0.59245
WRN	5	0.030587	0.097086	0.941456	537	4	-0.44516	0.89352	0.90653	0.999885	4575	1	-0.44516
F11	5	0.030627	0.097196	0.941456	538	2	0.14618	0.19704	0.39089	0.999885	1996	3	0.14618
LTB4R	6	0.0307	0.10564	0.941456	539	2	0.2301	0.19816	0.42106	0.999885	2009	4	0.2301
AKR1D1	5	0.030739	0.097494	0.941456	540	3	-0.34459	0.53616	0.70698	0.999885	3632	2	-0.34459
ALG11	5	0.030804	0.097671	0.941456	541	2	0.14877	0.35078	0.57141	0.999885	2864	3	0.14877
SKI	6	0.030856	0.10608	0.941456	542	4	-0.32887	0.52072	0.73601	0.999885	3557	2	-0.32887
AKAP3	6	0.030879	0.10616	0.941456	543	4	-0.49932	0.92925	0.94181	0.999885	4688	1	-0.49932
GLI4	5	0.030982	0.09811	0.941456	544	3	-0.18134	0.021903	0.076584	0.917556	428	2	-0.18134
SPO11	5	0.031041	0.098255	0.941456	545	2	0.039567	0.30988	0.52494	0.999885	2625	1	0.039567
GRAP2	6	0.031125	0.10687	0.941456	546	2	0.26034	0.2916	0.53136	0.999885	2534	3	0.26034
LIG3	5	0.031336	0.098903	0.941456	547	1	0.32705	0.11803	0.28681	0.987378	1473	4	0.32705
KCNB1	6	0.031337	0.1075	0.941456	548	2	0.15506	0.27813	0.51886	0.999885	2459	3	0.15506
CAMK2G	6	0.03136	0.10758	0.941456	549	3	-0.23558	0.79145	0.88619	0.999885	4343	2	-0.23558
MEST	6	0.03137	0.1076	0.941456	550	5	-0.25693	0.93257	0.94353	0.999885	4698	1	-0.25693
MTTP	5	0.031457	0.099178	0.941456	551	4	-0.5949	0.77523	0.85633	0.999885	4296	1	-0.5949
S100A4	5	0.031513	0.099317	0.941456	552	3	-0.53551	0.81419	0.86979	0.999885	4416	1	-0.53551
SCN10A	5	0.031518	0.099329	0.941456	553	3	-0.56255	0.31554	0.53141	0.999885	2659	2	-0.56255
TNFRSF13B	6	0.031521	0.10801	0.941456	554	3	-0.25922	0.4791	0.70042	0.999885	3416	3	-0.25922
CDX4	6	0.03155	0.10809	0.941456	555	2	0.12661	0.31664	0.55423	0.999885	2664	3	0.12661
RTKN	5	0.031581	0.099492	0.941456	556	3	-0.6519	0.43499	0.64276	0.999885	3233	1	-0.6519
CFD	5	0.031667	0.099682	0.941456	557	4	-0.45244	0.97367	0.97319	0.999885	4894	0	-0.45244
TNFSF13B	6	0.031683	0.10847	0.941456	558	5	-0.33664	0.9189	0.93688	0.999885	4650	1	-0.33664
NDUFS4	6	0.031762	0.10868	0.941456	559	2	0.2654	0.12203	0.29852	0.998082	1499	4	0.2654
INPPL1	6	0.032031	0.10943	0.941456	560	5	-0.36308	0.95766	0.95886	0.999885	4801	1	-0.36308
DMGDH	6	0.032187	0.10989	0.941456	561	4	-0.26605	0.678	0.82135	0.999885	4056	2	-0.26605
SIGLEC1	5	0.03223	0.10105	0.941456	562	3	-0.38928	0.88418	0.90126	0.999885	4561	1	-0.38928
PYGB	5	0.032303	0.10123	0.941456	563	4	-0.2873	0.82982	0.87592	0.999885	4447	1	-0.2873
CERK	5	0.032409	0.10149	0.941456	564	4	-0.42153	0.77412	0.85597	0.999885	4294	1	-0.42153
IRF9	5	0.032453	0.1016	0.941456	565	3	-0.354	0.90163	0.91121	0.999885	4600	1	-0.354
FOXD3	6	0.032612	0.11116	0.941456	566	4	-0.17556	0.96517	0.96515	0.999885	4838	1	-0.17556
ORC2L	6	0.032636	0.11124	0.941456	567	3	-0.21831	0.26944	0.51085	0.999885	2409	2	-0.21831
BIK	6	0.032692	0.11139	0.941456	568	5	-0.30495	0.37826	0.61108	0.999885	3005	1	-0.30495
SUCLG2	6	0.032714	0.11146	0.941456	569	4	-0.32722	0.77779	0.87785	0.999885	4303	2	-0.32722
ABCC5	5	0.032754	0.10235	0.941456	570	2	0.33715	0.1391	0.317	0.999885	1607	3	0.33715
DLG7	6	0.032755	0.1116	0.941456	571	5	-0.3911	0.56031	0.76254	0.999885	3688	1	-0.3911
AASDHPPT	6	0.032802	0.11175	0.941456	572	4	-0.32674	0.96859	0.96834	0.999885	4859	1	-0.32674
XCL1	6	0.032877	0.11198	0.941456	573	5	-0.31749	0.99052	0.99048	0.999885	4991	0	-0.31749
TRAF4	5	0.033395	0.10388	0.941456	574	3	-0.28661	0.92918	0.93061	0.999885	4687	1	-0.28661
THBD	5	0.033639	0.10442	0.941456	575	3	-0.31426	0.58502	0.73929	0.999885	3763	2	-0.31426
AFP	6	0.033754	0.11448	0.943994	576	5	-0.32744	0.96411	0.96427	0.999885	4835	1	-0.32744
BAG1	5	0.033762	0.10476	0.941456	577	4	-0.37416	0.93247	0.93319	0.999885	4697	1	-0.37416
WNT9A	6	0.033768	0.11453	0.943994	578	5	-0.60104	0.81328	0.89979	0.999885	4413	1	-0.60104
NAIP	5	0.033816	0.10489	0.941456	579	2	-0.041325	0.26243	0.46949	0.999885	2373	2	-0.041325
GNA11	6	0.033971	0.11517	0.944105	580	4	-0.39539	0.93444	0.9445	0.999885	4705	1	-0.39539
APP	5	0.034008	0.10535	0.941456	581	3	-0.49783	0.18451	0.37512	0.999885	1918	2	-0.49783
COL15A1	5	0.034085	0.10557	0.941456	582	4	-0.3746	0.98262	0.98222	0.999885	4949	0	-0.3746
DNAJB1	6	0.034159	0.11567	0.944105	583	2	0.16841	0.29055	0.53047	0.999885	2524	3	0.16841
CTSD	6	0.034216	0.11581	0.944105	584	4	-0.28792	0.11823	0.29204	0.992067	1475	2	-0.28792
SEPHS1	5	0.034233	0.10588	0.941456	585	4	-0.83874	0.77917	0.85763	0.999885	4308	1	-0.83874
G3BP2	5	0.034234	0.10589	0.941456	586	4	-0.54999	0.6218	0.76394	0.999885	3877	1	-0.54999
AGXT2L1	5	0.034296	0.10603	0.941456	587	3	-0.73688	0.33177	0.54981	0.999885	2749	2	-0.73688
ATP6V0A4	5	0.034346	0.10614	0.941456	588	3	-0.10528	0.51544	0.69354	0.999885	3527	1	-0.10528
ADIPOQ	5	0.034426	0.10634	0.941456	589	4	-0.54164	0.6848	0.80859	0.999885	4073	1	-0.54164
H6PD	5	0.03444	0.10637	0.941456	590	3	-0.56429	0.92329	0.92605	0.999885	4665	1	-0.56429
DGAT1	6	0.034795	0.1175	0.945736	591	3	-0.15107	0.62898	0.79553	0.999885	3895	2	-0.15107
BCL2L10	6	0.034826	0.11759	0.945736	592	5	-0.418	0.99072	0.99067	0.999885	4993	0	-0.418
WWP1	5	0.034877	0.10739	0.941456	593	3	-0.3339	0.74568	0.84726	0.999885	4243	1	-0.3339
PIF1	5	0.03494	0.10755	0.941456	594	3	-0.22213	0.067829	0.18367	0.968969	982	2	-0.22213
ACSS1	6	0.034945	0.11789	0.945736	595	4	-0.18122	0.13615	0.32221	0.999885	1581	2	-0.18122
FANCI	5	0.035085	0.10792	0.941456	596	3	-0.56626	0.95207	0.95169	0.999885	4779	0	-0.56626
GABARAPL1	5	0.03523	0.10824	0.941456	597	2	0.090211	0.44437	0.64852	0.999885	3268	2	0.090211
TNFSF8	6	0.035544	0.11966	0.945736	598	5	-0.21557	0.79289	0.88706	0.999885	4349	1	-0.21557
PINX1	5	0.035584	0.10907	0.941456	599	3	-0.4948	0.47095	0.66516	0.999885	3374	2	-0.4948
DARC	5	0.035715	0.10938	0.941456	600	3	-0.54978	0.51119	0.69075	0.999885	3512	2	-0.54978
GTF2H3	6	0.035792	0.12038	0.945736	601	2	0.19726	0.2236	0.45896	0.999885	2167	4	0.19726
BRAF	5	0.035906	0.10981	0.941456	602	3	-0.49515	0.68015	0.80516	0.999885	4060	2	-0.49515
SUOX	5	0.03595	0.10991	0.941456	603	4	-0.30326	0.94214	0.94178	0.999885	4737	1	-0.30326
AGPS	6	0.035997	0.12095	0.945736	604	4	-0.38548	0.10637	0.27142	0.987378	1364	2	-0.38548
GABARAPL2	6	0.036004	0.12098	0.945736	605	3	0.20862	0.049528	0.15862	0.954772	786	3	0.20862
SUMO3	5	0.036104	0.11028	0.941456	606	4	-0.30911	0.95249	0.95209	0.999885	4782	0	-0.30911
MLL	5	0.036194	0.11049	0.941456	607	2	-0.015923	0.10021	0.25122	0.986164	1299	1	-0.015923
GUCA1A	5	0.03629	0.11067	0.941456	608	2	0.07449	0.32524	0.54257	0.999885	2709	3	0.07449
MLH1	6	0.036359	0.12194	0.945736	609	3	-0.16424	0.58701	0.77498	0.999885	3771	1	-0.16424
SRXN1	6	0.036427	0.12212	0.945736	610	3	-0.22754	0.24232	0.48541	0.999885	2285	3	-0.22754
SENP2	5	0.036443	0.11108	0.941456	611	4	-0.49895	0.98192	0.98151	0.999885	4943	0	-0.49895
HDAC2	5	0.036467	0.11113	0.941456	612	3	-0.46784	0.39384	0.61749	0.999885	3075	2	-0.46784
MGAM	5	0.036609	0.11146	0.941456	613	3	-0.31735	0.91393	0.91933	0.999885	4633	1	-0.31735
NKX6-1	6	0.036713	0.12294	0.945736	614	4	-0.50879	0.57238	0.76807	0.999885	3724	1	-0.50879
EHMT2	6	0.036731	0.12298	0.945736	615	4	-0.48398	0.16979	0.37686	0.999885	1811	2	-0.48398
CACNA1G	5	0.036848	0.11203	0.941456	616	3	-0.61464	0.69198	0.81385	0.999885	4092	2	-0.61464
UGT1A5	5	0.03691	0.11218	0.941456	617	4	-0.44264	0.93773	0.93775	0.999885	4713	1	-0.44264
FGA	5	0.036996	0.11238	0.941456	618	4	-0.40083	0.07844	0.20647	0.981103	1087	1	-0.40083
PSMF1	6	0.036999	0.12373	0.945736	619	5	-0.44785	0.9868	0.98674	0.999885	4968	0	-0.44785
MYB	5	0.037039	0.11249	0.941456	620	4	-0.35299	0.92753	0.92923	0.999885	4680	1	-0.35299
ASCC3	5	0.037049	0.1125	0.941456	621	4	-0.20594	0.97679	0.97641	0.999885	4909	0	-0.20594
CMKLR1	6	0.037054	0.12387	0.945736	622	4	-0.58945	0.36404	0.59799	0.999885	2930	2	-0.58945
FZD7	6	0.037105	0.12404	0.945736	623	2	-0.12425	0.28176	0.52218	0.999885	2474	2	-0.12425
PDIA3	5	0.037173	0.11284	0.942668	624	2	-0.069929	0.0020898	0.0088944	0.701371	67	2	-0.069929
DSE	5	0.037277	0.11311	0.943322	625	3	-0.61281	0.80994	0.86829	0.999885	4404	1	-0.61281
SDS	5	0.037349	0.1133	0.943322	626	2	0.11411	0.33351	0.55186	0.999885	2762	3	0.11411
TNFRSF1B	6	0.037354	0.12475	0.945736	627	3	-0.54722	0.96874	0.96849	0.999885	4861	1	-0.54722
PPP1R10	6	0.037386	0.12484	0.945736	628	4	-0.6235	0.92066	0.93778	0.999885	4660	1	-0.6235
GTF2I	5	0.037426	0.1135	0.943322	629	4	-0.35683	0.8934	0.90646	0.999885	4574	1	-0.35683
IL8	6	0.037483	0.12512	0.945736	630	5	-0.34919	0.50148	0.71971	0.999885	3486	1	-0.34919
FTO	5	0.037494	0.11366	0.943322	631	3	-0.73599	0.73043	0.84266	0.999885	4212	1	-0.73599
PRKRA	6	0.037546	0.1253	0.945736	632	5	-0.84147	0.38192	0.61435	0.999885	3023	1	-0.84147
HPRT1	6	0.037562	0.12535	0.945736	633	5	-0.18983	0.8092	0.89699	0.999885	4400	1	-0.18983
TARDBP	5	0.037584	0.11389	0.943626	634	4	-0.39515	0.47948	0.67064	0.999885	3417	1	-0.39515
GABBR1	6	0.037588	0.12544	0.945736	635	5	-0.39676	0.62601	0.79407	0.999885	3887	1	-0.39676
ACPT	6	0.037645	0.12563	0.945736	636	4	-0.48584	0.78806	0.8841	0.999885	4336	2	-0.48584
ABCB9	5	0.037702	0.11415	0.943994	637	2	0.55164	0.033132	0.10441	0.937147	579	3	0.55164
TFPI	5	0.037934	0.11468	0.943994	638	2	0.21724	0.21163	0.40874	0.999885	2094	3	0.21724
STX12	5	0.038106	0.11508	0.944105	639	3	-0.62282	0.47633	0.66848	0.999885	3399	2	-0.62282
RAD9A	6	0.038119	0.12701	0.946656	640	2	-0.036194	0.21846	0.4515	0.999885	2139	2	-0.036194
CD209	6	0.03829	0.12749	0.947411	641	5	-0.32721	0.98728	0.98724	0.999885	4970	0	-0.32721
CIT	5	0.038299	0.11554	0.944105	642	4	-0.59696	0.9551	0.95463	0.999885	4791	0	-0.59696
NPR1	5	0.038347	0.11566	0.944105	643	4	-0.4002	0.7109	0.82788	0.999885	4155	1	-0.4002
SCD5	5	0.038556	0.11615	0.944429	644	4	-0.35313	0.95685	0.95624	0.999885	4795	0	-0.35313
GNB1L	5	0.038588	0.11623	0.944429	645	4	-0.19896	0.84421	0.88211	0.999885	4469	1	-0.19896
GNA15	6	0.038752	0.12881	0.950285	646	1	0.52549	0.012664	0.051107	0.882829	282	5	0.52549
HS3ST3A1	6	0.038759	0.12881	0.950285	647	3	-0.18775	0.20917	0.43769	0.999885	2084	2	-0.18775
JAZF1	5	0.03876	0.11665	0.945736	648	3	-0.13765	0.90931	0.91607	0.999885	4621	1	-0.13765
PPARBP	6	0.038955	0.12934	0.951368	649	4	-0.62177	0.69534	0.83055	0.999885	4105	2	-0.62177
OPRL1	5	0.039112	0.11742	0.945736	650	2	0.13658	0.33147	0.54952	0.999885	2745	3	0.13658
GIP	5	0.039288	0.11782	0.945736	651	3	-0.28916	0.22383	0.42345	0.999885	2170	1	-0.28916
ISLR	5	0.039302	0.11786	0.945736	652	4	-0.67223	0.92435	0.92682	0.999885	4669	1	-0.67223
POLQ	5	0.039391	0.11803	0.945736	653	4	-0.44808	0.90546	0.91357	0.999885	4611	1	-0.44808
PROZ	6	0.039416	0.13065	0.952191	654	3	-0.20126	0.78571	0.88269	0.999885	4328	2	-0.20126
BDH1	5	0.03947	0.11821	0.945736	655	2	-0.048644	0.47514	0.66774	0.999885	3390	2	-0.048644
RFXANK	6	0.039549	0.13101	0.952191	656	5	-0.2709	0.11014	0.27806	0.987378	1402	1	-0.2709
MCPH1	5	0.03955	0.11838	0.945736	657	4	-0.35093	0.72813	0.84087	0.999885	4206	1	-0.35093
CA14	6	0.039573	0.13109	0.952191	658	2	0.2314	0.22519	0.46125	0.999885	2178	4	0.2314
FKBP5	6	0.039597	0.13118	0.952191	659	2	0.36175	0.026012	0.092465	0.937147	480	4	0.36175
CNPY4	6	0.039598	0.13118	0.952191	660	5	-0.33908	0.22324	0.45841	0.999885	2166	1	-0.33908
DKK4	5	0.039726	0.1188	0.945736	661	4	-0.41601	0.92717	0.92897	0.999885	4679	1	-0.41601
DNMT1	6	0.039853	0.13194	0.952191	662	4	-0.29075	0.36835	0.6019	0.999885	2956	1	-0.29075
PIN1	5	0.040006	0.11949	0.945736	663	4	-0.60552	0.8024	0.86561	0.999885	4379	1	-0.60552
DPYSL5	6	0.040019	0.13237	0.952191	664	2	0.10649	0.21525	0.44675	0.999885	2121	3	0.10649
SLC15A1	5	0.040072	0.11963	0.945736	665	4	-0.28276	0.88867	0.90368	0.999885	4570	1	-0.28276
NSDHL	6	0.040107	0.13259	0.952191	666	5	-0.31468	0.93442	0.94449	0.999885	4704	1	-0.31468
CAT	5	0.040134	0.11979	0.945736	667	3	-0.6016	0.70944	0.8268	0.999885	4152	2	-0.6016
FOXP1	5	0.040169	0.11986	0.945736	668	1	0.15838	0.090197	0.23103	0.986164	1205	4	0.15838
TEC	5	0.040188	0.1199	0.945736	669	4	-0.31933	0.84277	0.88147	0.999885	4466	1	-0.31933
MAN2B2	5	0.040353	0.12027	0.945736	670	4	-0.36664	0.97916	0.97879	0.999885	4933	0	-0.36664
ADRA2A	6	0.04043	0.13356	0.952191	671	4	-0.36472	0.69521	0.83047	0.999885	4104	2	-0.36472
CUGBP2	5	0.040509	0.12063	0.945736	672	3	-0.49266	0.63338	0.77204	0.999885	3909	2	-0.49266
DLAT	6	0.040587	0.13402	0.952191	673	5	-0.38617	0.95934	0.96026	0.999885	4813	1	-0.38617
DCP1A	5	0.040633	0.12098	0.945736	674	3	-0.24505	0.12206	0.29456	0.994301	1500	2	-0.24505
CYP2U1	5	0.040861	0.12153	0.945736	675	3	-0.47004	0.58426	0.73879	0.999885	3762	2	-0.47004
MAP3K13	6	0.040978	0.13512	0.952191	676	3	-0.2382	0.76352	0.86935	0.999885	4276	2	-0.2382
CACNA1H	5	0.040992	0.12185	0.945736	677	3	-0.35322	0.31029	0.52537	0.999885	2627	2	-0.35322
NOX1	6	0.041005	0.1352	0.952191	678	5	-0.35932	0.90215	0.93002	0.999885	4601	1	-0.35932
RGS16	5	0.041021	0.1219	0.945736	679	4	-0.24252	0.55265	0.71781	0.999885	3668	1	-0.24252
C1GALT1	6	0.041022	0.13524	0.952191	680	5	-0.27664	0.8349	0.9099	0.999885	4454	1	-0.27664
DHCR24	5	0.041159	0.12224	0.945736	681	3	-0.30095	0.091891	0.23448	0.986164	1222	2	-0.30095
FANCD2	5	0.041224	0.12238	0.945736	682	1	0.31555	0.093585	0.2379	0.986164	1237	4	0.31555
RARA	5	0.041251	0.12242	0.945736	683	3	-0.45169	0.73929	0.84533	0.999885	4234	1	-0.45169
DNMT3A	6	0.041284	0.13595	0.952191	684	3	-0.3689	0.67416	0.81927	0.999885	4043	2	-0.3689
NLK	5	0.0414	0.12279	0.945736	685	3	-0.45245	0.96293	0.96259	0.999885	4828	0	-0.45245
GNB1	6	0.041682	0.13706	0.956555	686	3	-0.50628	0.87455	0.92065	0.999885	4528	1	-0.50628
MCFD2	5	0.041713	0.12357	0.945736	687	4	-0.94401	0.94323	0.94285	0.999885	4746	1	-0.94401
COQ7	6	0.041794	0.13741	0.956729	688	3	-0.21745	0.18665	0.4032	0.999885	1930	1	-0.21745
IFNB1	5	0.041927	0.12408	0.945736	689	3	-0.47659	0.92028	0.92384	0.999885	4658	1	-0.47659
CCND2	6	0.042205	0.13854	0.959425	690	4	-0.32237	0.94169	0.9485	0.999885	4734	1	-0.32237
AANAT	6	0.042254	0.13869	0.959425	691	4	-0.45827	0.33458	0.57101	0.999885	2769	1	-0.45827
DISC1	5	0.042291	0.12496	0.945736	692	3	-0.18373	0.87744	0.8978	0.999885	4539	1	-0.18373
GAA	5	0.042327	0.12506	0.945736	693	4	-0.29337	0.86851	0.8933	0.999885	4519	1	-0.29337
COL23A1	6	0.042464	0.13929	0.959425	694	4	-0.31825	0.26658	0.50815	0.999885	2397	2	-0.31825
NTSR1	5	0.042503	0.12549	0.945736	695	4	-0.43968	0.091652	0.23403	0.986164	1219	1	-0.43968
PODXL	5	0.042619	0.12576	0.945736	696	3	-0.27266	0.85887	0.8887	0.999885	4495	1	-0.27266
SLAMF1	6	0.042639	0.13983	0.959425	697	5	-0.46934	0.54161	0.75385	0.999885	3650	1	-0.46934
AMY2B	5	0.04274	0.12602	0.946244	698	4	-0.40442	0.93816	0.93814	0.999885	4718	1	-0.40442
IL22RA1	6	0.042758	0.14016	0.959425	699	2	0.19281	0.18272	0.39701	0.999885	1900	4	0.19281
UTF1	5	0.042865	0.12627	0.946656	700	3	-0.075789	0.39659	0.61922	0.999885	3087	2	-0.075789
ABCC3	6	0.042956	0.14068	0.959425	701	4	-0.48881	0.42957	0.65673	0.999885	3207	1	-0.48881
WFS1	6	0.042968	0.1407	0.959425	702	3	0.11021	0.32787	0.56483	0.999885	2726	3	0.11021
ATR	5	0.042981	0.12654	0.946656	703	2	-0.093663	0.55363	0.71846	0.999885	3670	2	-0.093663
NOD1	6	0.04302	0.14083	0.959425	704	5	-0.37587	0.35013	0.58526	0.999885	2860	1	-0.37587
SLC16A3	5	0.043071	0.12674	0.946656	705	3	-0.5003	0.92394	0.92655	0.999885	4668	1	-0.5003
KCNIP3	5	0.043153	0.12695	0.946656	706	2	-0.080977	0.61392	0.75864	0.999885	3854	2	-0.080977
TGFB1	5	0.04335	0.12739	0.947411	707	3	-0.26431	0.58538	0.7395	0.999885	3765	1	-0.26431
ATRX	6	0.043397	0.14185	0.959425	708	3	-0.19214	0.021306	0.078167	0.917556	419	2	-0.19214
TSHR	5	0.043508	0.12774	0.947911	709	1	0.76255	0.029798	0.096399	0.937147	530	4	0.76255
CCR10	6	0.043512	0.14215	0.959425	710	4	-0.63132	0.98843	0.98835	0.999885	4974	0	-0.63132
FCER2	5	0.043684	0.12819	0.949848	711	2	0.34626	0.073993	0.19715	0.980174	1043	3	0.34626
DVL2	5	0.043859	0.12862	0.950285	712	1	0.20696	0.13513	0.31199	0.999885	1574	3	0.20696
TGFBI	6	0.04402	0.14352	0.959425	713	2	0.2242	0.20092	0.4253	0.999885	2029	4	0.2242
GABRA2	6	0.044073	0.14365	0.959425	714	5	-0.44334	0.83378	0.90964	0.999885	4452	1	-0.44334
THOC4	5	0.044189	0.12932	0.951368	715	2	0.081452	0.18398	0.37445	0.999885	1912	2	0.081452
ACSS2	6	0.044214	0.14404	0.959425	716	5	-0.32515	0.99206	0.99197	0.999885	4998	0	-0.32515
BAG4	6	0.044252	0.14414	0.959425	717	3	-0.17049	0.24922	0.49185	0.999885	2319	2	-0.17049
TUBA8	6	0.044481	0.14476	0.959425	718	5	-0.39922	0.97625	0.97606	0.999885	4906	0	-0.39922
ALK	6	0.044517	0.14486	0.959425	719	5	-0.33523	0.99184	0.99176	0.999885	4995	0	-0.33523
HTR6	6	0.04463	0.14519	0.959425	720	4	-0.43171	0.47437	0.69625	0.999885	3387	2	-0.43171
PFN1	6	0.044677	0.14532	0.959425	721	5	-0.42673	0.85378	0.91476	0.999885	4489	1	-0.42673
RHEB	5	0.044829	0.13082	0.952191	722	4	-0.48322	0.94265	0.94231	0.999885	4741	1	-0.48322
C6	6	0.044855	0.14577	0.959425	723	3	-0.021485	0.11271	0.28242	0.987378	1424	3	-0.021485
MOG	5	0.044857	0.13089	0.952191	724	2	-0.081154	0.075198	0.19971	0.981103	1053	2	-0.081154
NCK2	5	0.044983	0.13115	0.952191	725	3	-0.58304	0.19826	0.39235	0.999885	2012	1	-0.58304
MMP7	5	0.045001	0.1312	0.952191	726	3	-0.3881	0.21548	0.41343	0.999885	2122	1	-0.3881
IL6R	6	0.045058	0.14627	0.959425	727	2	0.069519	0.87712	0.9214	0.999885	4538	1	0.069519
ATG3	5	0.045061	0.13134	0.952191	728	4	-0.76592	0.79728	0.86379	0.999885	4362	1	-0.76592
TDGF1	6	0.045157	0.14657	0.959425	729	3	-0.078039	0.041073	0.13562	0.950447	682	3	-0.078039
NUMA1	5	0.045291	0.13187	0.952191	730	3	-0.45164	0.6384	0.77547	0.999885	3926	2	-0.45164
PUM1	5	0.045361	0.13203	0.952191	731	3	-0.16791	0.44755	0.65043	0.999885	3281	2	-0.16791
PA2G4	5	0.045614	0.13263	0.952191	732	4	-0.66593	0.95856	0.95806	0.999885	4809	0	-0.66593
IL7R	6	0.045637	0.14784	0.959425	733	4	-0.27922	0.63015	0.79607	0.999885	3899	2	-0.27922
PRKG2	6	0.0457	0.14804	0.959425	734	4	-0.41203	0.9637	0.96389	0.999885	4833	1	-0.41203
TFDP1	5	0.045788	0.13304	0.952191	735	1	0.2985	0.17716	0.36588	0.999885	1859	3	0.2985
GH1	6	0.045796	0.14831	0.959425	736	5	-0.82015	0.98856	0.98849	0.999885	4975	0	-0.82015
DIAPH1	6	0.04591	0.14865	0.959425	737	3	-0.38553	0.82499	0.90723	0.999885	4444	2	-0.38553
GPSN2	5	0.046035	0.13361	0.952191	738	4	-0.44775	0.70587	0.82414	0.999885	4137	1	-0.44775
UBE3A	6	0.04612	0.14922	0.959425	739	2	0.17875	0.33744	0.57367	0.999885	2785	3	0.17875
KLK6	5	0.046163	0.13393	0.952191	740	4	-0.30356	0.58113	0.73661	0.999885	3751	1	-0.30356
AMH	6	0.04618	0.14939	0.959425	741	4	-0.3389	0.72738	0.8483	0.999885	4204	2	-0.3389
DLL3	5	0.046308	0.13434	0.952191	742	4	-0.46448	0.94103	0.9407	0.999885	4732	1	-0.46448
CFH	5	0.046313	0.13435	0.952191	743	3	-0.46793	0.50451	0.68642	0.999885	3496	2	-0.46793
FABP5	6	0.046487	0.15025	0.959425	744	3	-0.23945	0.086109	0.23573	0.986164	1171	2	-0.23945
FCGR2A	5	0.046488	0.13482	0.952191	745	1	0.033259	0.16196	0.34635	0.999885	1752	2	0.033259
APBA1	6	0.046489	0.15026	0.959425	746	3	-0.30682	0.018222	0.068633	0.900026	380	2	-0.30682
SMAD4	5	0.046619	0.13512	0.952191	747	4	-0.29403	0.96691	0.96659	0.999885	4844	0	-0.29403
COL8A2	5	0.046663	0.13523	0.952191	748	3	-0.38736	0.63788	0.77511	0.999885	3923	2	-0.38736
GP6	5	0.046674	0.13525	0.952191	749	2	0.4278	0.058788	0.16389	0.954772	902	3	0.4278
ST6GALNAC6	5	0.046748	0.13543	0.952191	750	4	-0.81536	0.9755	0.97517	0.999885	4902	0	-0.81536
ITPR3	5	0.046785	0.13551	0.952191	751	4	-0.2689	0.58421	0.73874	0.999885	3761	1	-0.2689
CACNA1S	6	0.046847	0.15118	0.959425	752	4	-0.54228	0.88128	0.92276	0.999885	4555	1	-0.54228
MARS	6	0.046879	0.15127	0.959425	753	5	-0.36338	0.87863	0.92188	0.999885	4548	1	-0.36338
NBL1	5	0.046887	0.13573	0.952191	754	3	-0.57003	0.061097	0.16898	0.957685	920	2	-0.57003
E2F4	5	0.047013	0.13605	0.952191	755	1	0.072225	0.66784	0.79637	0.999885	4021	2	0.072225
CREB5	5	0.047143	0.13639	0.953217	756	4	-0.307	0.96887	0.96854	0.999885	4862	0	-0.307
GSTA4	6	0.047149	0.15201	0.959425	757	3	-0.25646	0.3619	0.59611	0.999885	2923	2	-0.25646
MADD	6	0.047364	0.15254	0.959425	758	3	-0.35899	0.06938	0.20501	0.981103	1002	2	-0.35899
KRT17	6	0.04753	0.15294	0.959425	759	5	-0.27392	0.95842	0.95949	0.999885	4807	1	-0.27392
KCNK3	6	0.047588	0.15309	0.959425	760	3	-0.23692	0.51138	0.72799	0.999885	3513	2	-0.23692
B3GALT6	5	0.047635	0.13746	0.956729	761	4	-0.87386	0.93808	0.93807	0.999885	4717	1	-0.87386
RFC5	6	0.047813	0.15371	0.959425	762	3	-0.20898	0.10617	0.27104	0.987378	1362	2	-0.20898
CHST14	6	0.047935	0.15404	0.959425	763	3	-0.13503	0.36109	0.59538	0.999885	2917	3	-0.13503
CHRNA3	6	0.048188	0.15482	0.959425	764	5	-0.22174	0.85334	0.91465	0.999885	4488	1	-0.22174
LMX1B	6	0.048216	0.15488	0.959425	765	4	-0.4395	0.2908	0.53067	0.999885	2526	2	-0.4395
TNFSF10	6	0.048299	0.15514	0.959425	766	4	-0.32269	0.8778	0.9216	0.999885	4543	1	-0.32269
HSD3B2	5	0.048304	0.13902	0.959425	767	2	-0.093208	0.77478	0.8562	0.999885	4295	1	-0.093208
DPPA2	6	0.048371	0.15532	0.959425	768	5	-0.50254	0.97025	0.96993	0.999885	4869	0	-0.50254
RERE	5	0.04852	0.13949	0.959425	769	3	-0.33708	0.43314	0.64165	0.999885	3224	1	-0.33708
PYGL	5	0.048535	0.13952	0.959425	770	3	-0.51958	0.96905	0.96872	0.999885	4863	0	-0.51958
POLR2J	5	0.048587	0.13963	0.959425	771	1	0.63716	0.038231	0.11647	0.937147	649	3	0.63716
FABP4	6	0.048625	0.15599	0.959425	772	5	-0.2041	0.97064	0.97032	0.999885	4872	0	-0.2041
LHB	6	0.048635	0.15602	0.959425	773	2	0.049861	0.17742	0.38865	0.999885	1862	3	0.049861
EMX2	6	0.04872	0.15627	0.959425	774	5	-0.69159	0.78743	0.88373	0.999885	4333	1	-0.69159
LAP3	5	0.048762	0.14003	0.959425	775	1	0.32799	0.027818	0.091502	0.937147	505	4	0.32799
ADC	6	0.048853	0.15659	0.959425	776	5	-0.45791	0.86435	0.91776	0.999885	4511	1	-0.45791
MTA3	5	0.048937	0.14051	0.959425	777	3	-0.37531	0.88601	0.90229	0.999885	4563	1	-0.37531
HPX	6	0.049102	0.15721	0.959425	778	5	-0.40739	0.73405	0.85215	0.999885	4224	1	-0.40739
BTK	6	0.049198	0.1575	0.959425	779	5	-0.16387	0.93914	0.94702	0.999885	4724	1	-0.16387
HRH1	6	0.049242	0.15763	0.959425	780	3	-0.048673	0.31269	0.55062	0.999885	2643	3	-0.048673
GPR83	5	0.049345	0.14142	0.959425	781	3	-0.53596	0.61498	0.75932	0.999885	3859	1	-0.53596
RING1	5	0.049463	0.14173	0.959425	782	4	-0.28531	0.883	0.90066	0.999885	4558	1	-0.28531
THOP1	5	0.04952	0.14191	0.959425	783	4	-0.51658	0.97807	0.97767	0.999885	4923	0	-0.51658
IL13	6	0.049558	0.15856	0.959425	784	4	-0.6574	0.87597	0.92106	0.999885	4533	1	-0.6574
CASK	6	0.04959	0.15866	0.959425	785	4	-0.58392	0.81408	0.90027	0.999885	4415	1	-0.58392
KCNMB1	6	0.049683	0.15891	0.959425	786	4	-0.78568	0.75005	0.86136	0.999885	4251	2	-0.78568
GNAI1	5	0.049769	0.14253	0.959425	787	4	-0.39892	0.78719	0.86034	0.999885	4332	1	-0.39892
ECGF1	6	0.049789	0.15918	0.959425	788	4	-0.27223	0.91689	0.93602	0.999885	4644	1	-0.27223
PLSCR1	6	0.049795	0.1592	0.959425	789	5	-0.2934	0.97751	0.97725	0.999885	4917	0	-0.2934
KCNMB4	6	0.049853	0.15935	0.959425	790	5	-0.50347	0.91113	0.93359	0.999885	4626	1	-0.50347
GATM	5	0.049936	0.14293	0.959425	791	3	-0.43282	0.39873	0.62057	0.999885	3096	2	-0.43282
COL4A3BP	6	0.04997	0.15964	0.959425	792	5	-0.41822	0.9932	0.99321	0.999885	5007	0	-0.41822
RPRM	5	0.05	0.14307	0.959425	793	3	-0.51036	0.17654	0.36508	0.999885	1853	2	-0.51036
BAAT	5	0.050057	0.1432	0.959425	794	4	-0.21538	0.84052	0.88052	0.999885	4464	1	-0.21538
GAB2	6	0.050066	0.1599	0.959425	795	4	-0.41991	0.491	0.71076	0.999885	3456	2	-0.41991
HTR3B	5	0.05009	0.14326	0.959425	796	3	-0.84184	0.50662	0.68772	0.999885	3502	1	-0.84184
FANCG	6	0.050298	0.16051	0.959425	797	3	-0.12886	0.17053	0.37804	0.999885	1812	3	-0.12886
GABARAP	6	0.050309	0.16054	0.959425	798	2	0.12749	0.02152	0.078846	0.917556	424	4	0.12749
FGB	5	0.050508	0.14423	0.959425	799	2	-0.088888	0.63227	0.77118	0.999885	3906	2	-0.088888
PDHA1	6	0.050518	0.16113	0.959425	800	3	-0.18872	0.94096	0.94805	0.999885	4731	1	-0.18872
TNFRSF10A	6	0.051022	0.16249	0.959425	801	4	-0.50918	0.9901	0.99005	0.999885	4987	0	-0.50918
PSMD12	5	0.051065	0.14561	0.959425	802	4	-0.33467	0.014196	0.054551	0.882829	312	1	-0.33467
POLL	5	0.051221	0.14597	0.959425	803	4	-0.61181	0.97324	0.97278	0.999885	4892	0	-0.61181
ESR2	5	0.051281	0.14613	0.959425	804	4	-0.47058	0.82118	0.87246	0.999885	4436	1	-0.47058
AQR	5	0.051454	0.14651	0.959425	805	4	-1.0932	0.96801	0.96767	0.999885	4854	0	-1.0932
B3GNT6	6	0.051467	0.16361	0.959425	806	4	-0.36191	0.85509	0.91511	0.999885	4490	1	-0.36191
IRS1	6	0.051562	0.16388	0.959425	807	2	0.032741	0.42528	0.65291	0.999885	3189	3	0.032741
EFNA5	6	0.05172	0.16429	0.959425	808	4	-0.33331	0.80977	0.89734	0.999885	4402	2	-0.33331
CD72	6	0.051859	0.1647	0.959425	809	5	-0.42512	0.95395	0.95619	0.999885	4788	1	-0.42512
FADD	6	0.051871	0.16471	0.959425	810	4	-0.52962	0.93231	0.94339	0.999885	4696	1	-0.52962
RETNLB	6	0.051939	0.16486	0.959425	811	5	-0.19776	0.86051	0.91664	0.999885	4502	1	-0.19776
WASF2	5	0.052077	0.1479	0.959425	812	3	-0.49312	0.70305	0.82207	0.999885	4130	2	-0.49312
ASS1	5	0.052126	0.148	0.959425	813	4	-0.35226	0.58905	0.74191	0.999885	3779	1	-0.35226
LMNB2	6	0.052387	0.16601	0.959425	814	4	-0.42743	0.025791	0.091847	0.937147	473	2	-0.42743
OLIG1	5	0.0526	0.14908	0.959425	815	2	0.1535	0.11011	0.2712	0.987378	1401	2	0.1535
PRPF40A	5	0.052602	0.14909	0.959425	816	4	-0.69752	0.74949	0.84838	0.999885	4249	1	-0.69752
AGER	6	0.052657	0.16669	0.959425	817	4	-0.375	0.42776	0.65524	0.999885	3201	2	-0.375
GHRH	6	0.052707	0.16682	0.959425	818	4	-0.4543	0.5286	0.74287	0.999885	3599	2	-0.4543
CHAD	5	0.052742	0.14938	0.959425	819	4	-0.24587	0.61413	0.75877	0.999885	3856	1	-0.24587
ABCB5	5	0.052774	0.14943	0.959425	820	3	-0.26869	0.20333	0.39838	0.999885	2045	2	-0.26869
LY9	5	0.052791	0.14948	0.959425	821	3	-0.35245	0.42104	0.63418	0.999885	3181	2	-0.35245
CABIN1	6	0.052815	0.16709	0.959425	822	2	-0.05126	0.49175	0.7114	0.999885	3458	1	-0.05126
CYP24A1	5	0.052836	0.14959	0.959425	823	4	-0.58108	0.56829	0.72819	0.999885	3712	1	-0.58108
MAP2K2	6	0.052996	0.16752	0.959425	824	3	-0.21647	0.81581	0.90133	0.999885	4421	2	-0.21647
IL4	6	0.053023	0.16759	0.959425	825	4	-0.34303	0.97816	0.97792	0.999885	4925	0	-0.34303
CHRNA9	5	0.053141	0.1503	0.959425	826	4	-0.34124	0.75135	0.84896	0.999885	4255	1	-0.34124
DEDD2	6	0.053269	0.16823	0.960502	827	5	-0.33258	0.94275	0.94914	0.999885	4743	1	-0.33258
UST	6	0.053282	0.16827	0.960502	828	4	-0.51918	0.7591	0.86668	0.999885	4270	2	-0.51918
CCDC6	5	0.053419	0.15098	0.959425	829	2	-0.058529	0.076223	0.20188	0.981103	1062	2	-0.058529
C9ORF47	5	0.053471	0.15109	0.959425	830	3	-0.31419	0.33623	0.55499	0.999885	2778	2	-0.31419
B3GNT2	5	0.053735	0.15163	0.959425	831	3	-0.5224	0.010775	0.042415	0.882829	241	2	-0.5224
DGKA	5	0.054006	0.15226	0.959425	832	3	-0.22569	0.045437	0.13322	0.947902	737	2	-0.22569
UROD	5	0.054029	0.15231	0.959425	833	4	-0.34288	0.89849	0.90936	0.999885	4590	1	-0.34288
PAFAH2	5	0.054368	0.1531	0.959425	834	3	-0.87061	0.90721	0.91473	0.999885	4616	1	-0.87061
HSD3B7	5	0.054456	0.15331	0.959425	835	4	-0.42005	0.63765	0.77494	0.999885	3921	1	-0.42005
HRH2	6	0.054482	0.17138	0.966798	836	3	0.31271	0.0070934	0.032469	0.8567	175	3	0.31271
ANXA8	6	0.054517	0.17147	0.966798	837	3	-0.18386	0.29428	0.53377	0.999885	2546	2	-0.18386
ORC1L	6	0.054571	0.17162	0.966798	838	4	-0.45977	0.11212	0.28139	0.987378	1417	2	-0.45977
UCP2	6	0.054582	0.17164	0.966798	839	4	-0.4018	0.66679	0.81538	0.999885	4013	2	-0.4018
SH2D3C	5	0.054594	0.15366	0.959425	840	2	-0.1074	0.87936	0.89876	0.999885	4549	1	-0.1074
TREM2	6	0.054727	0.17204	0.966798	841	5	-0.22726	0.47882	0.70015	0.999885	3415	1	-0.22726
RAB3A	5	0.054731	0.15396	0.959425	842	2	-0.050459	0.51217	0.69139	0.999885	3516	2	-0.050459
HTR1B	6	0.054745	0.17209	0.966798	843	4	-0.61036	0.14825	0.34214	0.999885	1659	2	-0.61036
CHST1	5	0.054862	0.1543	0.959425	844	2	-0.070642	0.19041	0.38256	0.999885	1953	2	-0.070642
PDXK	5	0.055008	0.15458	0.959425	845	4	-0.65999	0.91871	0.92274	0.999885	4649	1	-0.65999
CAPN2	6	0.055087	0.17303	0.966798	846	4	-0.6652	0.73282	0.85145	0.999885	4220	2	-0.6652
FMO4	6	0.055107	0.17307	0.966798	847	3	0.046825	0.029551	0.10279	0.937147	525	3	0.046825
P2RY12	6	0.055171	0.1732	0.966798	848	4	-0.56403	0.63126	0.79667	0.999885	3903	1	-0.56403
CYP11B1	5	0.05521	0.15502	0.959425	849	3	-0.53033	0.95781	0.95723	0.999885	4804	0	-0.53033
ANP32B	5	0.055249	0.15512	0.959425	850	3	-0.32269	0.0035415	0.014692	0.780354	98	2	-0.32269
TRIO	5	0.055254	0.15514	0.959425	851	4	-0.71232	0.7582	0.85096	0.999885	4268	1	-0.71232
SMURF1	6	0.055303	0.1735	0.966827	852	3	0.2487	0.015903	0.061461	0.889389	346	3	0.2487
ASRGL1	6	0.05549	0.17396	0.96748	853	3	-0.24105	0.32599	0.56302	0.999885	2716	3	-0.24105
SULT1A2	6	0.055656	0.1744	0.96748	854	3	-0.1559	0.26286	0.50462	0.999885	2376	2	-0.1559
ADFP	5	0.055731	0.15627	0.959425	855	1	0.22954	0.11076	0.27253	0.987378	1407	4	0.22954
NR4A3	6	0.055766	0.1747	0.96748	856	2	0.032403	0.48829	0.70843	0.999885	3445	3	0.032403
HPR	5	0.055812	0.15648	0.959425	857	4	-0.43	0.72315	0.83733	0.999885	4190	1	-0.43
BCMO1	5	0.055905	0.15668	0.959425	858	1	0.46125	0.016847	0.063606	0.889389	360	4	0.46125
TBL1X	6	0.055939	0.17515	0.968036	859	4	-0.14982	0.97668	0.97648	0.999885	4908	0	-0.14982
ACVR1	6	0.056025	0.17537	0.968158	860	5	-0.27424	0.16416	0.36805	0.999885	1772	1	-0.27424
NFATC2	5	0.056061	0.15706	0.959425	861	4	-0.22804	0.58914	0.74198	0.999885	3781	1	-0.22804
PSMC3	5	0.056078	0.15711	0.959425	862	2	-0.121	0.098034	0.24679	0.986164	1275	2	-0.121
CD53	5	0.056186	0.15735	0.959425	863	4	-0.27654	0.92226	0.92523	0.999885	4662	1	-0.27654
TERF1	6	0.056229	0.17589	0.968441	864	4	-0.30375	0.59393	0.77831	0.999885	3790	2	-0.30375
TAF2	5	0.056311	0.15758	0.959425	865	4	-0.23236	0.92791	0.92956	0.999885	4684	1	-0.23236
CTSA	5	0.056315	0.15759	0.959425	866	4	-0.41772	0.97119	0.97076	0.999885	4874	0	-0.41772
CTNNA3	6	0.056563	0.17674	0.968441	867	2	0.25834	0.18223	0.39628	0.999885	1898	3	0.25834
LCK	5	0.056599	0.15819	0.959425	868	1	0.50089	0.10659	0.2641	0.986947	1370	4	0.50089
TBK1	6	0.056726	0.17708	0.968441	869	3	-0.15949	0.39639	0.62708	0.999885	3084	2	-0.15949
C8B	5	0.056773	0.15862	0.959425	870	3	-0.32316	0.016351	0.062034	0.889389	352	1	-0.32316
CELSR2	6	0.056917	0.17755	0.968441	871	5	-0.69195	0.78797	0.88404	0.999885	4334	1	-0.69195
VEGFA	5	0.056946	0.15897	0.959425	872	3	-0.36548	0.85261	0.88585	0.999885	4485	1	-0.36548
NOV	6	0.056979	0.17771	0.968441	873	1	0.47054	0.015165	0.059101	0.882829	329	5	0.47054
FGF4	6	0.057043	0.17786	0.968441	874	4	-0.36935	0.65421	0.80885	0.999885	3968	1	-0.36935
ATP6V1E2	5	0.057144	0.15943	0.959425	875	3	-0.3284	0.75568	0.85022	0.999885	4261	1	-0.3284
CDKN2D	5	0.057171	0.1595	0.959425	876	4	-0.43123	0.98253	0.98214	0.999885	4948	0	-0.43123
SOX10	6	0.057187	0.17817	0.968441	877	2	0.035118	0.26415	0.50584	0.999885	2381	3	0.035118
MEIS1	5	0.057299	0.15978	0.959425	878	3	-0.12257	0.29095	0.50267	0.999885	2527	2	-0.12257
RALA	5	0.057392	0.16	0.959425	879	2	-0.022731	0.40883	0.62669	0.999885	3135	2	-0.022731
POMC	5	0.057421	0.16007	0.959425	880	3	-0.66524	0.57447	0.73221	0.999885	3729	1	-0.66524
RAF1	5	0.057531	0.16031	0.959425	881	3	-0.9502	0.36761	0.59017	0.999885	2952	2	-0.9502
BCAP29	5	0.05764	0.16052	0.959425	882	3	-0.46089	0.91708	0.92149	0.999885	4645	1	-0.46089
CHST12	5	0.057814	0.16092	0.959425	883	3	-0.071734	0.17264	0.36023	0.999885	1829	2	-0.071734
CLCA2	5	0.057949	0.16124	0.959425	884	4	-0.47925	0.98245	0.98206	0.999885	4945	0	-0.47925
FSCN2	5	0.058007	0.16138	0.959425	885	4	-0.40418	0.21996	0.41887	0.999885	2149	1	-0.40418
FBP2	6	0.058339	0.18035	0.968441	886	4	-0.47672	0.6655	0.81475	0.999885	4006	2	-0.47672
ITGB2	6	0.058407	0.18048	0.968441	887	3	-0.21589	0.4512	0.67592	0.999885	3295	2	-0.21589
HOXA13	5	0.058507	0.16245	0.959425	888	3	-0.17855	0.020933	0.074068	0.908548	414	2	-0.17855
SOS2	5	0.058594	0.16262	0.959425	889	4	-0.68096	0.97766	0.97726	0.999885	4919	0	-0.68096
RFC1	5	0.058741	0.16296	0.959425	890	2	0.13996	0.27409	0.48323	0.999885	2436	2	0.13996
ABLIM1	5	0.058882	0.16329	0.959425	891	2	0.10923	0.1978	0.39181	0.999885	2003	3	0.10923
NEDD4L	5	0.059002	0.1636	0.959425	892	4	-0.65481	0.86114	0.88978	0.999885	4503	1	-0.65481
PDPK1	5	0.059027	0.16366	0.959425	893	2	-0.22785	0.877	0.89757	0.999885	4537	1	-0.22785
SSTR5	6	0.059055	0.18166	0.968441	894	3	-0.25545	0.073453	0.21264	0.981103	1038	2	-0.25545
MT3	5	0.0592	0.16403	0.959425	895	2	0.16239	0.28322	0.49392	0.999885	2479	3	0.16239
GALNT12	5	0.059209	0.16405	0.959425	896	3	-0.23083	0.93128	0.93227	0.999885	4693	1	-0.23083
PSENEN	6	0.059263	0.1821	0.968441	897	2	0.023423	0.48197	0.70295	0.999885	3425	3	0.023423
IGFBP2	5	0.059301	0.16424	0.959425	898	3	-1.1807	0.44247	0.64736	0.999885	3261	2	-1.1807
GADD45G	6	0.059305	0.18217	0.968441	899	4	-0.59173	0.58909	0.77593	0.999885	3780	2	-0.59173
TERF2IP	5	0.059348	0.16436	0.959425	900	4	-0.52632	0.20706	0.403	0.999885	2070	1	-0.52632
CHAT	5	0.059585	0.16491	0.959425	901	3	-0.13024	0.50635	0.68756	0.999885	3501	2	-0.13024
MTHFD2	5	0.059694	0.16514	0.959425	902	4	-0.84229	0.97695	0.97657	0.999885	4912	0	-0.84229
HBA2	6	0.059856	0.18328	0.968441	903	3	-0.24377	0.19943	0.42309	0.999885	2022	2	-0.24377
KCNN4	6	0.059873	0.18333	0.968441	904	4	-0.29459	0.69905	0.83258	0.999885	4115	2	-0.29459
DAO	5	0.059893	0.16558	0.959425	905	3	-0.21563	0.54594	0.71329	0.999885	3657	2	-0.21563
CHN1	5	0.060011	0.16584	0.959425	906	3	-0.36378	0.36418	0.5865	0.999885	2932	2	-0.36378
PTGER1	5	0.060066	0.16597	0.959425	907	2	0.12848	0.33382	0.55222	0.999885	2763	3	0.12848
PNMT	6	0.060136	0.18384	0.968441	908	4	-0.34621	0.52519	0.73994	0.999885	3580	2	-0.34621
TNIP2	5	0.060239	0.16632	0.959425	909	3	-0.17273	0.581	0.73652	0.999885	3750	2	-0.17273
TUB	6	0.060254	0.18406	0.968441	910	3	-0.22532	0.3392	0.57527	0.999885	2793	3	-0.22532
ENTPD3	6	0.060345	0.18423	0.968441	911	4	-0.44217	0.57837	0.7709	0.999885	3740	2	-0.44217
PDCD2	6	0.060424	0.1844	0.968441	912	3	-0.27317	0.75153	0.86219	0.999885	4256	2	-0.27317
TOP3B	5	0.060528	0.16692	0.959425	913	2	0.38138	0.081696	0.21349	0.981103	1119	3	0.38138
PFKFB1	5	0.060585	0.16703	0.959425	914	2	0.37668	0.22929	0.42993	0.999885	2202	3	0.37668
FTH1	5	0.060755	0.16743	0.959425	915	4	-0.3333	0.89604	0.90803	0.999885	4584	1	-0.3333
PRKCD	5	0.060764	0.16746	0.959425	916	4	-0.41686	0.98286	0.98245	0.999885	4952	0	-0.41686
IL12RB1	5	0.060869	0.1677	0.959425	917	3	-0.35452	0.019567	0.07055	0.902748	398	2	-0.35452
RGS19	5	0.061388	0.16879	0.9621	918	3	-0.4212	0.35783	0.57932	0.999885	2902	1	-0.4212
EXO1	5	0.06145	0.16893	0.9621	919	1	0.391	0.032933	0.10393	0.937147	572	4	0.391
NR2E1	6	0.061749	0.18689	0.968441	920	1	0.146	0.18656	0.40306	0.999885	1928	3	0.146
LGALS1	5	0.061822	0.16967	0.965229	921	3	-0.35748	0.36012	0.58187	0.999885	2914	2	-0.35748
ADAM10	5	0.061906	0.16986	0.965229	922	2	0.11379	0.29125	0.50302	0.999885	2532	3	0.11379
ARHGEF7	6	0.062086	0.18752	0.968441	923	3	-0.17904	0.45483	0.67916	0.999885	3315	3	-0.17904
AXIN2	5	0.062141	0.17039	0.966643	924	3	-0.72179	0.36317	0.58543	0.999885	2927	2	-0.72179
RDH11	6	0.062144	0.18763	0.968441	925	3	-0.20167	0.38696	0.61885	0.999885	3046	2	-0.20167
GPX2	5	0.06218	0.17049	0.966643	926	4	-0.20199	0.13087	0.30645	0.999885	1549	1	-0.20199
S100A8	6	0.062409	0.18817	0.968441	927	3	-0.2958	0.39654	0.62721	0.999885	3086	1	-0.2958
FOXA1	6	0.062434	0.18823	0.968441	928	4	-0.42935	0.096988	0.25524	0.986164	1269	2	-0.42935
MBTPS1	5	0.062624	0.17159	0.966798	929	4	-0.64689	0.63221	0.77112	0.999885	3905	1	-0.64689
AKAP12	6	0.062721	0.18874	0.968441	930	2	0.2495	0.3727	0.60592	0.999885	2978	2	0.2495
GABRG3	5	0.062912	0.17226	0.966798	931	3	-0.20234	0.27317	0.48213	0.999885	2431	2	-0.20234
DSP	5	0.062919	0.17228	0.966798	932	4	-0.50047	0.97502	0.97465	0.999885	4899	0	-0.50047
PDGFRB	5	0.063016	0.17249	0.966798	933	3	-0.26382	0.07098	0.19064	0.968969	1018	2	-0.26382
PELI3	6	0.063024	0.18932	0.968441	934	4	-0.22024	0.084082	0.23207	0.986164	1148	2	-0.22024
FGF10	6	0.063068	0.18941	0.968441	935	3	-0.05317	0.26269	0.50442	0.999885	2374	1	-0.05317
CYB5R1	5	0.063347	0.17316	0.966798	936	4	-0.3454	0.55503	0.71936	0.999885	3673	1	-0.3454
PPME1	6	0.063361	0.1899	0.968441	937	4	-0.43459	0.67851	0.82164	0.999885	4058	2	-0.43459
SNX1	5	0.063551	0.17359	0.966827	938	4	-0.1693	0.42548	0.63679	0.999885	3190	1	-0.1693
PTCH1	5	0.06378	0.1741	0.96748	939	4	-0.5729	0.70574	0.82403	0.999885	4136	1	-0.5729
PDE6B	6	0.063834	0.19078	0.968441	940	4	-0.60401	0.53116	0.74512	0.999885	3609	2	-0.60401
HAP1	5	0.063982	0.1746	0.96748	941	4	-0.29752	0.9788	0.97843	0.999885	4931	0	-0.29752
PDK1	5	0.064105	0.17486	0.96748	942	3	-0.50612	0.60969	0.75588	0.999885	3841	2	-0.50612
CSF3R	6	0.064173	0.19139	0.968441	943	3	-0.019466	0.29477	0.53426	0.999885	2552	3	-0.019466
ALKBH3	6	0.064436	0.19189	0.968441	944	2	0.43993	0.16471	0.36893	0.999885	1776	3	0.43993
IL3	6	0.064849	0.1926	0.968441	945	3	-0.017063	0.33388	0.5704	0.999885	2765	3	-0.017063
WBSCR17	6	0.064933	0.19274	0.968441	946	3	-0.038898	0.78533	0.88245	0.999885	4327	2	-0.038898
BIRC2	5	0.064937	0.17671	0.968441	947	4	-0.33279	0.70348	0.82239	0.999885	4131	1	-0.33279
PIGW	5	0.065074	0.177	0.968441	948	1	0.33978	0.16847	0.35482	0.999885	1799	3	0.33978
ATP6V0E1	5	0.065247	0.17737	0.968441	949	1	0.012582	0.72115	0.83579	0.999885	4185	2	0.012582
DTX4	5	0.065356	0.17759	0.968441	950	4	-0.22338	0.89976	0.91011	0.999885	4597	1	-0.22338
ATP1A3	5	0.065419	0.17772	0.968441	951	3	-0.29787	0.63977	0.77635	0.999885	3928	2	-0.29787
CXCL2	5	0.065478	0.17785	0.968441	952	3	-0.84579	0.28936	0.50091	0.999885	2513	1	-0.84579
PARK7	5	0.065518	0.17796	0.968441	953	4	-0.48069	0.60513	0.75292	0.999885	3832	1	-0.48069
BACE2	6	0.06552	0.19383	0.968441	954	3	-0.18461	0.38629	0.61831	0.999885	3044	2	-0.18461
MYLK2	6	0.065674	0.1941	0.968441	955	3	-0.13863	0.79203	0.88653	0.999885	4346	2	-0.13863
ME2	5	0.065936	0.17889	0.968441	956	4	-0.27836	0.33321	0.5515	0.999885	2760	1	-0.27836
ABCA1	6	0.066087	0.19493	0.968441	957	2	0.28803	0.057765	0.17986	0.965877	883	3	0.28803
BMP8B	5	0.066108	0.17926	0.968441	958	3	-0.11319	0.050159	0.14435	0.954532	792	2	-0.11319
SLAIN1	5	0.066113	0.17927	0.968441	959	2	-0.067559	0.091116	0.23295	0.986164	1214	2	-0.067559
PTAFR	5	0.066214	0.17948	0.968441	960	4	-0.24088	0.96449	0.96417	0.999885	4836	0	-0.24088
MAP1LC3A	6	0.0663	0.19534	0.968441	961	4	-0.3192	0.86248	0.91719	0.999885	4506	1	-0.3192
CX3CR1	5	0.066653	0.18042	0.968441	962	2	0.016245	0.17457	0.3626	0.999885	1843	2	0.016245
RBX1	27	0.066764	0.30183	0.968441	963	11	0.3321	0.0011075	0.011142	0.759767	39	14	0.3321
RAG2	5	0.066797	0.18075	0.968441	964	3	-0.077842	0.57168	0.73036	0.999885	3721	2	-0.077842
ZIC1	5	0.066797	0.18075	0.968441	965	4	-0.33836	0.49451	0.6801	0.999885	3471	1	-0.33836
PGR	5	0.066899	0.181	0.968441	966	2	-0.067989	0.63837	0.77544	0.999885	3925	1	-0.067989
EPRS	5	0.066961	0.18112	0.968441	967	4	-0.34262	0.58592	0.73984	0.999885	3767	1	-0.34262
FOSL1	5	0.067041	0.1813	0.968441	968	3	-1.3478	0.50257	0.6852	0.999885	3490	2	-1.3478
STAT1	6	0.067055	0.19682	0.968441	969	3	-0.34759	0.67605	0.82027	0.999885	4050	2	-0.34759
OSBPL3	6	0.067247	0.19721	0.968441	970	4	-0.48303	0.93785	0.94635	0.999885	4715	1	-0.48303
RAC2	6	0.06728	0.19727	0.968441	971	4	-0.33525	0.037485	0.12544	0.947902	636	1	-0.33525
COL17A1	5	0.067313	0.18193	0.968441	972	2	0.14533	0.22606	0.42606	0.999885	2185	2	0.14533
CYP2J2	6	0.067421	0.19747	0.968441	973	4	-0.29458	0.32079	0.55813	0.999885	2684	2	-0.29458
CXCR6	6	0.067709	0.19805	0.968441	974	3	-0.14618	0.67381	0.8191	0.999885	4042	2	-0.14618
GATA4	5	0.067829	0.18301	0.968441	975	4	-0.36823	0.62571	0.76665	0.999885	3886	1	-0.36823
TRPC2	5	0.067954	0.18328	0.968441	976	3	-0.50826	0.32009	0.5366	0.999885	2682	1	-0.50826
CD79A	5	0.068001	0.1834	0.968441	977	4	-0.32258	0.63797	0.77517	0.999885	3924	1	-0.32258
CD9	6	0.068091	0.19879	0.968441	978	4	-0.28817	0.96691	0.96674	0.999885	4843	1	-0.28817
ABL2	5	0.068133	0.18371	0.968441	979	2	0.25561	0.19919	0.39344	0.999885	2019	3	0.25561
TRAF3IP2	6	0.068146	0.19889	0.968441	980	4	-0.22081	0.94675	0.95151	0.999885	4762	1	-0.22081
PON1	6	0.068305	0.19917	0.968441	981	4	-0.38853	0.067323	0.20121	0.981103	979	2	-0.38853
IDH1	6	0.068349	0.19925	0.968441	982	4	-0.26103	0.82395	0.90654	0.999885	4441	1	-0.26103
BBC3	6	0.068352	0.19927	0.968441	983	3	-0.11567	0.29803	0.53725	0.999885	2569	2	-0.11567
CTNNA2	5	0.068474	0.18452	0.968441	984	3	-0.43684	0.72615	0.83947	0.999885	4199	2	-0.43684
UGT2B15	5	0.068516	0.18459	0.968441	985	3	-0.27255	0.36759	0.59016	0.999885	2951	1	-0.27255
GNB3	6	0.068558	0.19967	0.968441	986	2	0.29355	0.10821	0.2747	0.987378	1381	3	0.29355
CNTN1	6	0.068571	0.19969	0.968441	987	3	-0.20647	0.72113	0.84487	0.999885	4184	1	-0.20647
TYROBP	5	0.068783	0.1852	0.968441	988	4	-0.20434	0.34211	0.56167	0.999885	2805	1	-0.20434
SMUG1	6	0.068784	0.20011	0.968441	989	2	0.29467	0.10848	0.27517	0.987378	1386	4	0.29467
CMBL	5	0.069151	0.186	0.968441	990	3	-0.62025	0.10405	0.25887	0.986947	1341	2	-0.62025
ACTN3	6	0.069175	0.20085	0.968441	991	2	0.1487	0.25213	0.49459	0.999885	2330	3	0.1487
USP9X	5	0.069213	0.18612	0.968441	992	3	-0.58975	0.71069	0.82773	0.999885	4154	1	-0.58975
KCNMB2	6	0.06929	0.20106	0.968441	993	4	-0.26004	0.93392	0.94423	0.999885	4702	1	-0.26004
CER1	5	0.069326	0.18637	0.968441	994	3	-0.38395	0.90543	0.91356	0.999885	4610	1	-0.38395
ERN1	5	0.069376	0.18646	0.968441	995	2	0.036518	0.16148	0.34573	0.999885	1747	2	0.036518
TUBA4A	6	0.069684	0.20176	0.968441	996	2	0.030268	0.66322	0.81349	0.999885	3996	2	0.030268
MTFMT	5	0.069776	0.18741	0.968441	997	4	-0.43259	0.74446	0.84686	0.999885	4241	1	-0.43259
COL1A2	5	0.06989	0.18762	0.968441	998	3	-0.15055	0.26885	0.47707	0.999885	2407	2	-0.15055
ALDH5A1	6	0.069997	0.2024	0.968441	999	4	-0.42501	0.024089	0.086549	0.937147	455	2	-0.42501
DEGS2	5	0.070018	0.18792	0.968441	1000	3	-0.46767	0.56643	0.72694	0.999885	3708	1	-0.46767
TUBA4	6	0.070202	0.2028	0.968441	1001	2	-0.049208	0.18647	0.40294	0.999885	1927	2	-0.049208
APBA3	5	0.070233	0.18838	0.968441	1002	1	0.42102	0.041798	0.12482	0.947902	690	4	0.42102
RAB4A	6	0.070282	0.20297	0.968441	1003	3	-0.16449	0.74128	0.85627	0.999885	4236	2	-0.16449
CD1A	5	0.070298	0.18853	0.968441	1004	4	-0.33232	0.78079	0.85818	0.999885	4313	1	-0.33232
ARSD	5	0.070628	0.18924	0.968441	1005	3	-0.087671	0.32089	0.53749	0.999885	2686	2	-0.087671
CDK5R1	5	0.070687	0.18937	0.968441	1006	4	-0.58878	0.94193	0.94157	0.999885	4735	1	-0.58878
KIAA1394	5	0.070729	0.18948	0.968441	1007	2	0.60952	0.045262	0.1328	0.947902	735	3	0.60952
MYF5	6	0.070769	0.20386	0.968441	1008	3	-0.28424	0.33676	0.57306	0.999885	2780	2	-0.28424
PMP22	6	0.070957	0.20422	0.968441	1009	3	0.12397	0.0075389	0.034168	0.8567	188	3	0.12397
ATG16L2	5	0.071003	0.19008	0.968441	1010	4	-0.34193	0.78513	0.8596	0.999885	4324	1	-0.34193
IL25	6	0.071023	0.20433	0.968441	1011	4	-0.21148	0.67003	0.81709	0.999885	4028	1	-0.21148
PTH	5	0.071182	0.19046	0.968441	1012	2	0.041223	0.32898	0.54678	0.999885	2731	2	0.041223
PSMA4	6	0.071372	0.20491	0.968441	1013	3	-0.55781	0.13702	0.32366	0.999885	1590	3	-0.55781
DYRK1A	5	0.071434	0.19101	0.968441	1014	2	-0.0058549	0.10054	0.2519	0.986164	1303	2	-0.0058549
TAGLN2	6	0.071438	0.20505	0.968441	1015	4	-0.38978	0.56962	0.7669	0.999885	3715	2	-0.38978
AGPAT3	5	0.07164	0.19143	0.968441	1016	4	-0.25126	0.67359	0.8005	0.999885	4040	1	-0.25126
LDHC	6	0.071774	0.20572	0.968441	1017	4	-0.73732	0.28734	0.52754	0.999885	2503	2	-0.73732
SHC2	5	0.07199	0.1922	0.968441	1018	3	-0.96774	0.93164	0.93254	0.999885	4694	1	-0.96774
FGF5	5	0.072119	0.19248	0.968441	1019	1	0.22681	0.10079	0.25244	0.986164	1305	3	0.22681
FAM132A	5	0.072279	0.19282	0.968441	1020	4	-0.34707	0.98251	0.98212	0.999885	4946	0	-0.34707
CDX1	5	0.072329	0.19292	0.968441	1021	4	-0.29859	0.81315	0.86941	0.999885	4412	1	-0.29859
DFFA	5	0.072403	0.19311	0.968441	1022	4	-0.177	0.9769	0.97654	0.999885	4911	0	-0.177
PDE4B	5	0.072462	0.19326	0.968441	1023	2	-0.053366	0.4343	0.64237	0.999885	3229	2	-0.053366
DAP	6	0.072595	0.20736	0.968441	1024	4	-0.2961	0.97804	0.9778	0.999885	4922	0	-0.2961
DAAM1	6	0.072624	0.20742	0.968441	1025	4	-0.57814	0.9406	0.94781	0.999885	4729	1	-0.57814
UQCRH	5	0.072649	0.19369	0.968441	1026	2	0.088745	0.68673	0.80999	0.999885	4078	2	0.088745
FOXA3	6	0.072654	0.20747	0.968441	1027	4	-0.44529	0.53732	0.75057	0.999885	3636	2	-0.44529
APAF1	6	0.072779	0.20767	0.968441	1028	4	-0.55509	0.26405	0.50574	0.999885	2380	2	-0.55509
TP53BP2	5	0.073072	0.19458	0.968441	1029	4	-0.14372	0.95974	0.95926	0.999885	4814	0	-0.14372
MYLK	5	0.073099	0.19464	0.968441	1030	3	-0.68892	0.91035	0.91682	0.999885	4624	1	-0.68892
PRKCZ	5	0.073106	0.19466	0.968441	1031	3	-0.48243	0.96025	0.95977	0.999885	4817	0	-0.48243
RB1	5	0.073146	0.19473	0.968441	1032	3	-0.18042	0.55378	0.71854	0.999885	3671	2	-0.18042
HBXIP	5	0.073195	0.19485	0.968441	1033	3	-0.44274	0.1268	0.3011	0.998548	1529	2	-0.44274
CD59	5	0.073259	0.19501	0.968441	1034	3	-0.21853	0.44626	0.64965	0.999885	3276	2	-0.21853
SCN11A	5	0.073271	0.19504	0.968441	1035	4	-0.24465	0.97763	0.97722	0.999885	4918	0	-0.24465
CDK5RAP1	6	0.073303	0.20863	0.968441	1036	4	-0.32839	0.49915	0.71775	0.999885	3483	2	-0.32839
ATM	5	0.073318	0.19513	0.968441	1037	3	-0.27212	0.33649	0.55526	0.999885	2779	2	-0.27212
AOX1	5	0.073463	0.19547	0.968441	1038	3	-0.66235	0.57658	0.73365	0.999885	3730	1	-0.66235
H2AFY	6	0.073484	0.20901	0.968441	1039	1	0.45933	0.046729	0.15109	0.954772	752	5	0.45933
FLCN	5	0.073667	0.19591	0.968441	1040	2	0.14125	0.35519	0.57643	0.999885	2886	3	0.14125
ALS2	5	0.073769	0.1961	0.968441	1041	3	-0.82713	0.40608	0.62495	0.999885	3128	2	-0.82713
SFTPA2	6	0.073893	0.20979	0.968441	1042	3	-0.16906	0.21897	0.45217	0.999885	2144	3	-0.16906
CHRNA6	6	0.073927	0.20987	0.968441	1043	4	-0.45912	0.15378	0.35154	0.999885	1701	2	-0.45912
NBN	5	0.073974	0.19654	0.968441	1044	2	0.22565	0.14315	0.32225	0.999885	1628	3	0.22565
FDPS	5	0.073996	0.19658	0.968441	1045	4	-0.4595	0.91119	0.9174	0.999885	4627	1	-0.4595
PIGM	5	0.074348	0.19736	0.968441	1046	4	-0.2045	0.81272	0.86927	0.999885	4409	1	-0.2045
PPP2R1A	6	0.074463	0.21088	0.968441	1047	4	-0.68066	0.1245	0.30247	0.999885	1515	2	-0.68066
DDX4	6	0.074464	0.21088	0.968441	1048	3	0.16914	0.08773	0.23867	0.986164	1185	3	0.16914
DBC1	5	0.074499	0.19771	0.968441	1049	4	-0.24536	0.6481	0.78229	0.999885	3954	1	-0.24536
AGL	6	0.074507	0.21096	0.968441	1050	2	0.35163	0.083951	0.23181	0.986164	1146	4	0.35163
FANCM	5	0.074701	0.19814	0.968441	1051	4	-0.12855	0.96234	0.962	0.999885	4826	0	-0.12855
DCT	6	0.074928	0.21175	0.968441	1052	4	-0.22664	0.82158	0.90491	0.999885	4438	1	-0.22664
FEZ1	6	0.075055	0.21195	0.968441	1053	3	-0.33386	0.34849	0.58375	0.999885	2846	3	-0.33386
FRAT2	6	0.075121	0.21207	0.968441	1054	4	-0.5199	0.78209	0.88047	0.999885	4316	2	-0.5199
HRH4	6	0.075304	0.21245	0.968441	1055	4	-0.40313	0.72083	0.84469	0.999885	4183	1	-0.40313
CAV2	5	0.07554	0.1999	0.968441	1056	2	-0.0030222	0.42919	0.63914	0.999885	3206	2	-0.0030222
CYP3A7	6	0.075627	0.213	0.968441	1057	4	-0.22373	0.73879	0.85483	0.999885	4232	1	-0.22373
PIK3R2	5	0.075734	0.20038	0.968441	1058	3	-0.34199	0.025471	0.085547	0.937147	468	2	-0.34199
GALNAC4S-6ST	5	0.075799	0.20051	0.968441	1059	3	-0.54357	0.20751	0.40361	0.999885	2075	1	-0.54357
FZD8	6	0.075861	0.21345	0.968441	1060	3	-0.19933	0.14901	0.34349	0.999885	1667	3	-0.19933
NDE1	6	0.075978	0.21366	0.968441	1061	4	-0.50126	0.21454	0.44577	0.999885	2110	2	-0.50126
SLC1A7	5	0.076082	0.20108	0.968441	1062	2	0.45539	0.10342	0.25758	0.986947	1333	3	0.45539
STMN1	5	0.076091	0.2011	0.968441	1063	3	-0.43847	0.8796	0.89888	0.999885	4550	1	-0.43847
FBXW11	5	0.076123	0.20116	0.968441	1064	3	-0.31221	0.011444	0.044793	0.882829	250	2	-0.31221
PLA2G2E	6	0.076143	0.21399	0.968441	1065	2	0.39978	0.025158	0.089889	0.937147	465	4	0.39978
WDFY3	6	0.076172	0.21404	0.968441	1066	3	-0.28221	0.70296	0.83463	0.999885	4129	1	-0.28221
HSD17B7	5	0.076199	0.2013	0.968441	1067	4	-0.24545	0.299	0.51241	0.999885	2577	1	-0.24545
ADORA2B	6	0.076241	0.21417	0.968441	1068	4	-0.34603	0.12567	0.30454	0.999885	1522	2	-0.34603
SLC23A1	5	0.076276	0.20147	0.968441	1069	4	-0.82836	0.9616	0.96121	0.999885	4824	0	-0.82836
MUSK	6	0.076296	0.21428	0.968441	1070	3	-0.1161	0.35352	0.58843	0.999885	2874	3	-0.1161
COL3A1	5	0.076319	0.20159	0.968441	1071	3	-0.47565	0.39751	0.61981	0.999885	3091	2	-0.47565
ETV7	6	0.076347	0.21438	0.968441	1072	2	0.055939	0.66759	0.81581	0.999885	4019	2	0.055939
PIP3-E	5	0.076392	0.20174	0.968441	1073	3	-0.45605	0.61252	0.75769	0.999885	3849	1	-0.45605
CHP	5	0.076394	0.20174	0.968441	1074	3	-0.23655	0.4526	0.6536	0.999885	3304	2	-0.23655
IL3RA	6	0.076486	0.21467	0.968441	1075	4	-0.51846	0.31535	0.55313	0.999885	2658	2	-0.51846
SOD2	5	0.076507	0.20199	0.968441	1076	4	-0.36324	0.77927	0.85766	0.999885	4309	1	-0.36324
NKX2-2	6	0.076551	0.21479	0.968441	1077	2	0.4201	0.17077	0.3784	0.999885	1815	3	0.4201
RGS1	5	0.076564	0.20212	0.968441	1078	2	0.081768	0.39521	0.61833	0.999885	3078	1	0.081768
HIG2	5	0.07684	0.20269	0.968441	1079	4	-0.41117	0.71671	0.83237	0.999885	4169	1	-0.41117
STON1	6	0.07696	0.21551	0.968441	1080	3	0.039204	0.32217	0.55934	0.999885	2693	3	0.039204
RFX4	5	0.077098	0.20328	0.968441	1081	4	-0.29244	0.97869	0.97835	0.999885	4930	0	-0.29244
MAPRE2	6	0.077124	0.21576	0.968441	1082	4	-0.29344	0.33131	0.56795	0.999885	2742	2	-0.29344
ITGB1	6	0.077277	0.21604	0.968441	1083	4	-0.53825	0.95177	0.95472	0.999885	4777	1	-0.53825
PPP1R13B	5	0.077464	0.20408	0.968441	1084	3	-0.95709	0.59535	0.74629	0.999885	3794	2	-0.95709
CDA	5	0.077822	0.20476	0.968441	1085	4	-0.30772	0.53852	0.70845	0.999885	3642	1	-0.30772
AKAP7	6	0.07789	0.21719	0.968441	1086	4	-0.28917	0.45624	0.6804	0.999885	3323	1	-0.28917
EBI3	6	0.077984	0.21737	0.968441	1087	2	0.39414	0.034295	0.11641	0.937147	597	4	0.39414
GPR18	5	0.078369	0.20583	0.968441	1088	3	-0.35871	0.75797	0.85089	0.999885	4267	1	-0.35871
RFXAP	6	0.078388	0.21806	0.968441	1089	4	-0.3908	0.22888	0.46653	0.999885	2199	1	-0.3908
GRN	5	0.078526	0.20617	0.968441	1090	2	-0.051399	0.10455	0.25985	0.986947	1350	2	-0.051399
PIAS1	6	0.078549	0.21837	0.968441	1091	2	0.060943	0.061128	0.18838	0.968969	921	3	0.060943
EGLN1	6	0.078675	0.21861	0.968441	1092	3	-0.1572	0.44216	0.66783	0.999885	3260	3	-0.1572
HSPB1	6	0.078999	0.21924	0.968441	1093	4	-0.29216	0.29301	0.53261	0.999885	2540	2	-0.29216
ASH1L	5	0.07926	0.20768	0.968441	1094	2	0.12128	0.34904	0.56958	0.999885	2852	3	0.12128
GPSM1	5	0.079388	0.20798	0.968441	1095	4	-0.41355	0.95115	0.95079	0.999885	4774	0	-0.41355
MTHFS	6	0.079452	0.22008	0.968441	1096	3	0.14469	0.088977	0.241	0.986164	1197	3	0.14469
COL6A2	5	0.079462	0.20814	0.968441	1097	3	-0.24447	0.13363	0.31002	0.999885	1568	2	-0.24447
KITLG	5	0.079632	0.20852	0.968441	1098	3	-0.24991	0.65101	0.78449	0.999885	3962	1	-0.24991
WIPI2	5	0.079651	0.20857	0.968441	1099	4	-0.23252	0.73056	0.84273	0.999885	4214	1	-0.23252
DTX3L	6	0.079814	0.22077	0.968441	1100	3	-0.25208	0.12703	0.30694	0.999885	1533	1	-0.25208
ATP2B2	5	0.079891	0.20904	0.968441	1101	2	0.22436	0.088314	0.22714	0.982996	1188	3	0.22436
SDHA	6	0.080018	0.22115	0.968441	1102	3	-0.12829	0.98316	0.98303	0.999885	4956	0	-0.12829
IKBKG	5	0.080047	0.20939	0.968441	1103	4	-0.42508	0.87822	0.8982	0.999885	4546	1	-0.42508
TXLNA	5	0.080206	0.20972	0.968441	1104	4	-0.58022	0.95805	0.95751	0.999885	4805	0	-0.58022
HTR3A	5	0.080216	0.20976	0.968441	1105	3	-0.3769	0.62999	0.76958	0.999885	3898	1	-0.3769
CDK3	6	0.080425	0.22192	0.968441	1106	2	-0.02332	0.046951	0.15163	0.954772	753	2	-0.02332
GSTM2	5	0.080471	0.21035	0.968441	1107	4	-0.20604	0.97354	0.97308	0.999885	4893	0	-0.20604
DHRS3	5	0.080482	0.21037	0.968441	1108	3	-0.085717	0.34521	0.56521	0.999885	2825	2	-0.085717
F8A1	5	0.080656	0.21077	0.968441	1109	4	-0.11843	0.39045	0.61518	0.999885	3063	1	-0.11843
CPT2	5	0.080682	0.21083	0.968441	1110	3	-0.1865	0.11499	0.28091	0.987378	1447	2	-0.1865
THBS1	5	0.08071	0.21091	0.968441	1111	4	-0.27527	0.80522	0.8666	0.999885	4383	1	-0.27527
FBLN1	5	0.080816	0.21112	0.968441	1112	4	-0.4087	0.1798	0.36935	0.999885	1876	1	-0.4087
H2AFY2	5	0.080993	0.21151	0.968441	1113	3	-0.12058	0.398	0.62014	0.999885	3093	1	-0.12058
FBP1	6	0.081144	0.22316	0.968441	1114	3	-0.23937	0.28245	0.52284	0.999885	2477	3	-0.23937
IL8RA	6	0.08118	0.2232	0.968441	1115	3	-0.12855	0.74994	0.86129	0.999885	4250	2	-0.12855
KTN1	5	0.081211	0.21202	0.968441	1116	3	-0.95175	0.10571	0.26228	0.986947	1358	2	-0.95175
CSF1	6	0.081257	0.22335	0.968441	1117	4	-0.38618	0.15339	0.35085	0.999885	1697	2	-0.38618
TREH	5	0.081332	0.21225	0.968441	1118	2	0.023212	0.30296	0.51687	0.999885	2593	2	0.023212
GSTT1	6	0.081399	0.22361	0.968441	1119	4	-0.53483	0.28871	0.5288	0.999885	2508	2	-0.53483
CAPNS2	6	0.081573	0.22389	0.968441	1120	4	-0.29649	0.9732	0.97291	0.999885	4891	0	-0.29649
UBE2H	5	0.08167	0.21294	0.968441	1121	4	-0.30194	0.29116	0.50292	0.999885	2530	1	-0.30194
PEG3	5	0.08173	0.21308	0.968441	1122	4	-0.87607	0.89863	0.90945	0.999885	4592	1	-0.87607
ACAA2	6	0.081845	0.22442	0.968441	1123	4	-0.12171	0.73515	0.85277	0.999885	4228	2	-0.12171
ABCA4	5	0.081954	0.21352	0.968441	1124	3	-0.2139	0.48356	0.6731	0.999885	3433	2	-0.2139
GPX1	5	0.082012	0.21364	0.968441	1125	3	-0.13114	0.69067	0.81287	0.999885	4089	1	-0.13114
RPS6KA1	5	0.082069	0.21375	0.968441	1126	3	-0.32096	0.68027	0.80528	0.999885	4061	2	-0.32096
RNASE1	5	0.082272	0.21421	0.968441	1127	3	-0.58957	0.47177	0.66566	0.999885	3377	2	-0.58957
PPP5C	6	0.082293	0.22528	0.968441	1128	3	0.029135	0.28583	0.52605	0.999885	2492	3	0.029135
WISP1	6	0.08259	0.22581	0.968441	1129	4	-0.5346	0.77109	0.87376	0.999885	4290	2	-0.5346
GBE1	5	0.0828	0.21535	0.968441	1130	4	-0.26748	0.91849	0.92256	0.999885	4647	1	-0.26748
CYP7B1	6	0.082865	0.22636	0.968441	1131	3	-0.1579	0.4655	0.68853	0.999885	3357	2	-0.1579
RORC	5	0.082913	0.21562	0.968441	1132	2	0.096615	0.29295	0.50508	0.999885	2539	2	0.096615
IL17RC	6	0.082927	0.22649	0.968441	1133	4	-0.32322	0.70962	0.8383	0.999885	4153	2	-0.32322
CPA3	6	0.083005	0.22665	0.968441	1134	4	-0.38704	0.88352	0.92348	0.999885	4560	1	-0.38704
AVEN	5	0.083191	0.21622	0.968441	1135	3	-0.36051	0.4096	0.62715	0.999885	3139	2	-0.36051
PDE3A	5	0.083233	0.2163	0.968441	1136	3	-0.11828	0.76284	0.85244	0.999885	4274	1	-0.11828
TMED10	5	0.083447	0.21676	0.968441	1137	2	0.021692	0.028335	0.092809	0.937147	510	2	0.021692
TNC	6	0.083769	0.22815	0.968441	1138	3	-0.048332	0.17612	0.38672	0.999885	1847	3	-0.048332
PDE6C	6	0.084033	0.22861	0.968441	1139	3	-0.30883	0.24145	0.48465	0.999885	2279	2	-0.30883
HERPUD1	5	0.084047	0.21797	0.968441	1140	4	-0.5484	0.98293	0.98253	0.999885	4953	0	-0.5484
LPA	5	0.084048	0.21797	0.968441	1141	2	0.13527	0.18968	0.38166	0.999885	1948	3	0.13527
ENPEP	5	0.084144	0.21814	0.968441	1142	3	-0.8026	0.29075	0.50246	0.999885	2525	1	-0.8026
NANOS1	5	0.08435	0.21855	0.968441	1143	4	-0.18621	0.24105	0.44413	0.999885	2276	1	-0.18621
IFNA16	5	0.084412	0.21868	0.968441	1144	2	0.2645	0.11927	0.28923	0.988111	1483	3	0.2645
PAX5	6	0.084421	0.22932	0.968441	1145	4	-0.27349	0.97739	0.97714	0.999885	4915	0	-0.27349
ST6GALNAC2	6	0.084488	0.22948	0.968441	1146	3	-0.055407	0.82462	0.90698	0.999885	4443	2	-0.055407
PRF1	5	0.084681	0.21921	0.968441	1147	3	-0.46359	0.82068	0.87223	0.999885	4434	1	-0.46359
GLP1R	6	0.084691	0.22989	0.968441	1148	2	0.099161	0.030021	0.10415	0.937147	533	3	0.099161
QPRT	5	0.084706	0.21926	0.968441	1149	4	-0.13262	0.9459	0.94544	0.999885	4761	0	-0.13262
CA12	5	0.084896	0.21967	0.968441	1150	3	-0.36525	0.56156	0.72375	0.999885	3695	1	-0.36525
SRC	5	0.085201	0.22035	0.968441	1151	4	-0.28037	0.52664	0.70087	0.999885	3590	1	-0.28037
SMAD5	5	0.085288	0.22052	0.968441	1152	3	-0.36891	0.51565	0.69371	0.999885	3530	2	-0.36891
CUL2	6	0.085299	0.23098	0.968441	1153	2	0.37494	0.031506	0.10836	0.937147	552	4	0.37494
AXIN1	6	0.085449	0.23128	0.968441	1154	2	0.029334	0.0079997	0.035773	0.862403	198	3	0.029334
SMURF2	5	0.085781	0.22152	0.968441	1155	4	-0.20844	0.96081	0.96038	0.999885	4821	0	-0.20844
VCL	5	0.085814	0.22157	0.968441	1156	3	-0.50862	0.041752	0.12473	0.947902	689	2	-0.50862
ACO1	6	0.086103	0.23243	0.968441	1157	4	-0.3948	0.25234	0.49481	0.999885	2331	2	-0.3948
CASR	5	0.086138	0.22231	0.968441	1158	3	-0.20994	0.37751	0.60096	0.999885	3000	2	-0.20994
PAX8	5	0.086156	0.22235	0.968441	1159	3	-0.28524	0.45818	0.65709	0.999885	3328	2	-0.28524
SAP18	6	0.086375	0.23295	0.968441	1160	4	-0.93601	0.70755	0.83712	0.999885	4144	2	-0.93601
MSH3	5	0.086409	0.22288	0.968441	1161	2	-0.044416	0.51879	0.6958	0.999885	3547	1	-0.044416
IRF8	5	0.086463	0.22298	0.968441	1162	2	0.19894	0.35876	0.58039	0.999885	2908	3	0.19894
LYCAT	5	0.086818	0.22371	0.968441	1163	3	-0.28882	0.060066	0.16677	0.956052	911	2	-0.28882
GDF10	6	0.086901	0.23387	0.968441	1164	4	-0.19324	0.80336	0.89338	0.999885	4380	1	-0.19324
CDC25A	5	0.087006	0.22408	0.968441	1165	3	-0.40393	0.33725	0.55616	0.999885	2783	2	-0.40393
VIPR1	6	0.087106	0.23427	0.968441	1166	3	-0.30424	0.0443	0.14451	0.954532	725	2	-0.30424
BHMT	6	0.087165	0.23439	0.968441	1167	4	-0.4412	0.75434	0.86385	0.999885	4258	2	-0.4412
MEF2A	6	0.087297	0.23463	0.968441	1168	4	-0.29987	0.84847	0.91333	0.999885	4479	1	-0.29987
TP53INP1	6	0.087399	0.23481	0.968441	1169	3	-0.028301	0.19557	0.41707	0.999885	1989	3	-0.028301
SERPINB5	5	0.087413	0.22492	0.968441	1170	3	-0.2968	0.76047	0.85166	0.999885	4271	1	-0.2968
C1GALT1C1	5	0.087772	0.22569	0.968441	1171	3	-0.19279	0.32263	0.53955	0.999885	2694	2	-0.19279
B3GALT1	6	0.087929	0.2358	0.968441	1172	3	-0.12765	0.38429	0.61657	0.999885	3036	2	-0.12765
P2RY5	5	0.088069	0.22625	0.968441	1173	4	-0.23294	0.93196	0.93283	0.999885	4695	1	-0.23294
ABCB7	5	0.088126	0.22637	0.968441	1174	4	-0.31971	0.76473	0.85304	0.999885	4278	1	-0.31971
ATP6V1G1	5	0.088259	0.22665	0.968441	1175	3	-0.27332	0.97543	0.9751	0.999885	4901	0	-0.27332
CRAT	6	0.088536	0.23699	0.968441	1176	4	-0.22616	0.94559	0.95081	0.999885	4757	1	-0.22616
CEACAM1	5	0.088549	0.22729	0.968441	1177	4	-0.15977	0.98443	0.98408	0.999885	4961	0	-0.15977
GSTM3	5	0.088587	0.22736	0.968441	1178	2	0.38512	0.037126	0.11385	0.937147	630	3	0.38512
VNN1	6	0.088663	0.23721	0.968441	1179	3	-0.30752	0.1131	0.28314	0.987378	1426	2	-0.30752
ATG9A	5	0.088697	0.22759	0.968441	1180	3	-0.22589	0.80026	0.86486	0.999885	4371	1	-0.22589
CTH	5	0.088716	0.22763	0.968441	1181	3	-0.25478	0.76808	0.85408	0.999885	4284	1	-0.25478
LIPF	6	0.088738	0.23734	0.968441	1182	1	0.039992	0.52653	0.74113	0.999885	3589	2	0.039992
GTF2B	5	0.088751	0.2277	0.968441	1183	3	-0.33601	0.60053	0.74975	0.999885	3812	2	-0.33601
EIF4A1	5	0.088916	0.22805	0.968441	1184	2	-0.03944	0.33319	0.55148	0.999885	2759	2	-0.03944
TNFSF11	6	0.08894	0.23773	0.968441	1185	3	-0.017385	0.078423	0.22165	0.981103	1086	3	-0.017385
TACR3	6	0.088959	0.23777	0.968441	1186	3	-0.17416	0.76721	0.8715	0.999885	4281	2	-0.17416
GRM4	6	0.088977	0.2378	0.968441	1187	3	-0.31886	0.32536	0.56239	0.999885	2710	2	-0.31886
MELK	5	0.08908	0.22838	0.968441	1188	3	-0.33604	0.056101	0.15801	0.954772	859	2	-0.33604
MAP2K4	6	0.089108	0.23804	0.968441	1189	2	0.20847	0.16357	0.36713	0.999885	1763	4	0.20847
ONECUT1	6	0.089142	0.23811	0.968441	1190	2	0.16123	0.16413	0.36802	0.999885	1771	4	0.16123
NEU1	5	0.089292	0.22882	0.968441	1191	2	0.052286	0.39642	0.61911	0.999885	3085	1	0.052286
SP3	5	0.089314	0.22886	0.968441	1192	4	-0.27683	0.28992	0.50153	0.999885	2517	1	-0.27683
VKORC1	5	0.089461	0.22913	0.968441	1193	3	-0.30855	0.045067	0.13235	0.947902	732	2	-0.30855
DDC	5	0.089484	0.22918	0.968441	1194	4	-0.3652	0.55674	0.72053	0.999885	3678	1	-0.3652
PRKCA	5	0.089598	0.22943	0.968441	1195	4	-0.3133	0.72864	0.84125	0.999885	4208	1	-0.3133
PKLR	5	0.089629	0.2295	0.968441	1196	4	-0.56132	0.90934	0.91609	0.999885	4622	1	-0.56132
HSD11B1	6	0.089747	0.2392	0.968441	1197	3	-0.048888	0.6552	0.80936	0.999885	3972	1	-0.048888
ACACB	5	0.090197	0.23066	0.968441	1198	4	-0.39898	0.77992	0.85786	0.999885	4311	1	-0.39898
PSMB8	5	0.09035	0.23097	0.968441	1199	3	-0.59114	0.43533	0.64297	0.999885	3237	1	-0.59114
PPAP2A	6	0.090352	0.24034	0.968441	1200	3	0.022453	0.068425	0.20325	0.981103	992	3	0.022453
GADD45A	6	0.090405	0.24043	0.968441	1201	4	-0.45344	0.86762	0.91865	0.999885	4516	1	-0.45344
MTMR1	5	0.090457	0.23119	0.968441	1202	3	-0.30999	0.023153	0.079827	0.917556	444	1	-0.30999
HSD3B1	5	0.090529	0.23131	0.968441	1203	3	-0.41642	0.10853	0.26802	0.986947	1388	2	-0.41642
CTSL1	5	0.090656	0.23157	0.968441	1204	4	-0.38199	0.93796	0.93796	0.999885	4716	1	-0.38199
RAB5A	6	0.090693	0.24097	0.968441	1205	2	0.16526	0.49551	0.71467	0.999885	3473	3	0.16526
NEU4	6	0.090705	0.241	0.968441	1206	3	-0.16219	0.15214	0.34888	0.999885	1688	3	-0.16219
NEUROD1	5	0.09073	0.23176	0.968441	1207	2	0.89673	0.012682	0.049304	0.882829	283	3	0.89673
CD69	6	0.091078	0.24171	0.968441	1208	4	-0.21278	0.81987	0.90379	0.999885	4433	2	-0.21278
YES1	5	0.091433	0.23321	0.968441	1209	4	-0.279	0.68602	0.80945	0.999885	4077	1	-0.279
TIMP4	5	0.091484	0.23329	0.968441	1210	3	-0.11111	0.69513	0.81621	0.999885	4103	1	-0.11111
CDKN2B	5	0.091568	0.23348	0.968441	1211	3	-0.45685	0.45585	0.65556	0.999885	3320	2	-0.45685
CAMK2D	6	0.092079	0.24354	0.968441	1212	3	-0.32811	0.67468	0.81955	0.999885	4047	1	-0.32811
SOX2	6	0.092367	0.24407	0.968441	1213	3	-0.026627	0.42431	0.65197	0.999885	3187	3	-0.026627
IL17F	5	0.092388	0.23518	0.968441	1214	4	-0.42995	0.51503	0.69329	0.999885	3525	1	-0.42995
ALOX5	5	0.092494	0.2354	0.968441	1215	1	-0.038309	0.71829	0.83356	0.999885	4173	2	-0.038309
CLDN5	5	0.092506	0.23542	0.968441	1216	3	-0.16882	0.88268	0.9005	0.999885	4557	1	-0.16882
MAGI1	5	0.092942	0.23633	0.968441	1217	4	-0.43478	0.57813	0.73459	0.999885	3739	1	-0.43478
GLB1	6	0.092955	0.24507	0.968441	1218	2	0.12326	0.27277	0.51391	0.999885	2426	3	0.12326
BCL2L1	6	0.09316	0.2454	0.968441	1219	3	-0.3354	0.92535	0.93998	0.999885	4673	1	-0.3354
PDK2	6	0.093575	0.24618	0.968441	1220	3	0.036282	0.1799	0.3926	0.999885	1878	3	0.036282
DPPA4	5	0.093671	0.23778	0.968441	1221	3	-0.50319	0.81952	0.87174	0.999885	4432	1	-0.50319
SLC2A3	6	0.093776	0.24658	0.968441	1222	2	0.38228	0.062034	0.19061	0.968969	931	4	0.38228
LBP	6	0.09378	0.24659	0.968441	1223	4	-0.28138	0.61108	0.7868	0.999885	3844	2	-0.28138
TICAM2	5	0.093812	0.23806	0.968441	1224	4	-0.73016	0.83782	0.87935	0.999885	4458	1	-0.73016
KLRC4	5	0.093839	0.23811	0.968441	1225	2	-0.004722	0.71737	0.83287	0.999885	4171	2	-0.004722
INPP4A	6	0.093884	0.24677	0.968441	1226	4	-0.55086	0.78227	0.88058	0.999885	4317	1	-0.55086
SCN7A	5	0.093958	0.23836	0.968441	1227	3	-0.38414	0.31755	0.53371	0.999885	2671	2	-0.38414
CLCA4	6	0.093977	0.24692	0.968441	1228	4	-0.2816	0.1523	0.34915	0.999885	1689	2	-0.2816
CCNE1	6	0.094022	0.24699	0.968441	1229	4	-0.30605	0.42242	0.65022	0.999885	3183	2	-0.30605
COL11A2	6	0.094178	0.24726	0.968441	1230	3	0.068095	0.48295	0.70384	0.999885	3431	3	0.068095
IL12B	6	0.094227	0.24734	0.968441	1231	3	-0.089846	0.37687	0.60979	0.999885	2995	3	-0.089846
GDF3	6	0.094507	0.24782	0.968441	1232	4	-0.43921	0.83235	0.90927	0.999885	4450	1	-0.43921
ADRB3	6	0.094553	0.2479	0.968441	1233	3	-0.17048	0.22463	0.4604	0.999885	2175	3	-0.17048
NODAL	5	0.094566	0.23957	0.968441	1234	3	-0.80519	0.57405	0.73198	0.999885	3727	2	-0.80519
ZFYVE9	5	0.094614	0.23968	0.968441	1235	4	-0.23021	0.93385	0.93436	0.999885	4701	1	-0.23021
EREG	5	0.094679	0.2398	0.968441	1236	1	0.056892	0.72699	0.84006	0.999885	4202	2	0.056892
NP	6	0.094684	0.24813	0.968441	1237	3	0.052662	0.01955	0.072763	0.906305	397	3	0.052662
UBE2G1	5	0.094902	0.24027	0.968441	1238	2	-0.0082547	0.69623	0.81706	0.999885	4108	2	-0.0082547
PPP1CB	5	0.094939	0.24036	0.968441	1239	4	-0.39307	0.97519	0.97484	0.999885	4900	0	-0.39307
DNM2	5	0.094969	0.24041	0.968441	1240	4	-0.15397	0.84687	0.88327	0.999885	4476	1	-0.15397
HMGCR	6	0.095182	0.24903	0.968441	1241	2	0.17518	0.12127	0.29714	0.995802	1495	4	0.17518
HOXA10	5	0.095183	0.24085	0.968441	1242	2	0.49181	0.1462	0.3261	0.999885	1646	3	0.49181
RANGAP1	5	0.095206	0.24088	0.968441	1243	4	-0.23874	0.72367	0.83772	0.999885	4192	1	-0.23874
SOAT1	5	0.095311	0.2411	0.968441	1244	3	-0.36473	0.077588	0.20481	0.981103	1080	1	-0.36473
BCL9	5	0.095351	0.24116	0.968441	1245	2	0.22977	0.2831	0.49379	0.999885	2478	3	0.22977
MKKS	6	0.09564	0.24978	0.968441	1246	2	0.45138	0.038829	0.12928	0.947902	656	4	0.45138
ABLIM2	5	0.095857	0.2422	0.968441	1247	3	-0.30302	0.34471	0.56464	0.999885	2819	2	-0.30302
NFKBIL2	5	0.095889	0.24224	0.968441	1248	4	-0.1448	0.97711	0.9767	0.999885	4914	0	-0.1448
JAG1	6	0.095978	0.25044	0.968441	1249	2	0.25664	0.16671	0.37205	0.999885	1791	4	0.25664
CLCN7	5	0.096022	0.24251	0.968441	1250	3	-0.13515	0.7383	0.84506	0.999885	4230	1	-0.13515
SEPP1	5	0.096026	0.24252	0.968441	1251	3	-0.45742	0.37824	0.60176	0.999885	3004	1	-0.45742
FABP3	5	0.096084	0.24262	0.968441	1252	3	-0.30413	0.19867	0.39282	0.999885	2015	2	-0.30413
SOCS1	6	0.096186	0.25078	0.968441	1253	3	-0.11727	0.12313	0.30025	0.998106	1507	2	-0.11727
ALG3	5	0.09619	0.24284	0.968441	1254	2	0.14547	0.033993	0.10647	0.937147	589	3	0.14547
GOSR1	5	0.096343	0.24312	0.968441	1255	3	-0.30772	0.47243	0.66603	0.999885	3378	1	-0.30772
CD33	5	0.096366	0.24317	0.968441	1256	4	-0.31325	0.59403	0.74539	0.999885	3791	1	-0.31325
MYC	5	0.096396	0.24323	0.968441	1257	4	-0.36656	0.94417	0.94378	0.999885	4749	1	-0.36656
ACADVL	5	0.096417	0.24329	0.968441	1258	3	-0.28655	0.79226	0.86206	0.999885	4347	1	-0.28655
DPM2	6	0.096451	0.25129	0.968441	1259	2	0.24611	0.22934	0.46724	0.999885	2204	4	0.24611
CD200R1	5	0.096454	0.24336	0.968441	1260	3	-0.26829	0.91863	0.92268	0.999885	4648	1	-0.26829
TUBG1	5	0.096456	0.24336	0.968441	1261	4	-0.72606	0.92686	0.92872	0.999885	4677	1	-0.72606
TUBB4	6	0.096587	0.25155	0.968441	1262	2	0.02155	0.74757	0.85987	0.999885	4246	2	0.02155
GUCA1C	5	0.096785	0.24405	0.968441	1263	4	-0.26512	0.84027	0.88043	0.999885	4463	1	-0.26512
NFAM1	5	0.096875	0.24422	0.968441	1264	4	-0.18364	0.87768	0.89794	0.999885	4542	1	-0.18364
GSTA2	6	0.096988	0.25228	0.968441	1265	2	0.035912	0.50422	0.72191	0.999885	3494	3	0.035912
KDELR1	6	0.096993	0.25228	0.968441	1266	3	-0.13452	0.80223	0.89263	0.999885	4378	2	-0.13452
CSNK1A1L	5	0.097028	0.24452	0.968441	1267	4	-0.24323	0.7475	0.8478	0.999885	4245	1	-0.24323
FOXH1	6	0.097188	0.2526	0.968441	1268	4	-0.12857	0.076347	0.21794	0.981103	1064	1	-0.12857
FN1	5	0.097196	0.24485	0.968441	1269	2	0.10811	0.26935	0.47764	0.999885	2408	3	0.10811
HOXA11	4	0.097283	0.2163	0.968441	1270	1	0.47113	0.17281	0.33879	0.999885	1831	2	0.47113
CCL17	6	0.097326	0.25288	0.968441	1271	3	-0.093554	0.32088	0.55821	0.999885	2685	2	-0.093554
ATF4	5	0.097536	0.24551	0.968441	1272	4	-0.084493	0.73094	0.84286	0.999885	4215	1	-0.084493
MGC5139	5	0.097699	0.24583	0.968441	1273	1	0.69155	0.057593	0.16127	0.954772	880	4	0.69155
KCNMB3	6	0.097872	0.25382	0.968441	1274	4	-0.5081	0.22016	0.45389	0.999885	2151	2	-0.5081
EFNB1	6	0.097948	0.25397	0.968441	1275	3	-0.12062	0.79198	0.8865	0.999885	4345	2	-0.12062
RDM1	5	0.098034	0.24654	0.968441	1276	2	0.030034	0.31728	0.5334	0.999885	2667	2	0.030034
TUBD1	5	0.098201	0.24683	0.968441	1277	3	-0.5743	0.8995	0.90991	0.999885	4595	1	-0.5743
GALNTL2	5	0.098231	0.2469	0.968441	1278	2	0.086599	0.35311	0.57412	0.999885	2872	3	0.086599
ADIPOR1	6	0.098262	0.25454	0.968441	1279	4	-0.22937	0.89276	0.92666	0.999885	4572	1	-0.22937
SESN3	6	0.09839	0.25476	0.968441	1280	3	0.00020138	0.15425	0.35226	0.999885	1704	3	0.00020138
PRKCB1	5	0.098458	0.24737	0.968441	1281	2	0.036685	0.69036	0.81259	0.999885	4087	2	0.036685
PRPF40B	5	0.098498	0.24745	0.968441	1282	3	-0.26029	0.94573	0.94525	0.999885	4759	0	-0.26029
EIF4G3	5	0.098502	0.24746	0.968441	1283	4	-0.34583	0.53518	0.70634	0.999885	3625	1	-0.34583
ATP6V0D1	5	0.098629	0.2477	0.968441	1284	3	-0.67694	0.86352	0.89081	0.999885	4510	1	-0.67694
LAMP1	6	0.098653	0.25521	0.968441	1285	4	-0.2575	0.35162	0.58668	0.999885	2868	2	-0.2575
DBT	5	0.098913	0.24829	0.968441	1286	3	-0.12946	0.34743	0.56776	0.999885	2842	1	-0.12946
E2F3	6	0.098965	0.25574	0.968441	1287	2	0.22708	0.19809	0.42098	0.999885	2008	4	0.22708
MAPK1	5	0.099027	0.24851	0.968441	1288	3	-0.42528	0.55826	0.72154	0.999885	3681	1	-0.42528
PDXP	5	0.099038	0.24853	0.968441	1289	2	-0.010863	0.40662	0.62532	0.999885	3129	2	-0.010863
ECHS1	6	0.099116	0.25606	0.968441	1290	4	-0.25166	0.49782	0.7166	0.999885	3478	2	-0.25166
LIPT1	6	0.099153	0.25614	0.968441	1291	3	-0.22949	0.033484	0.1141	0.937147	585	2	-0.22949
ERCC5	5	0.099172	0.24883	0.968441	1292	3	-0.44263	0.14014	0.3183	0.999885	1612	2	-0.44263
ZFX	5	0.099205	0.2489	0.968441	1293	4	-0.34999	0.95686	0.95626	0.999885	4796	0	-0.34999
RAPGEF1	5	0.099353	0.24921	0.968441	1294	4	-0.22495	0.97816	0.97776	0.999885	4924	0	-0.22495
DDOST	5	0.099435	0.24937	0.968441	1295	3	-0.77122	0.98065	0.98027	0.999885	4938	0	-0.77122
SCN2A	5	0.099547	0.24962	0.968441	1296	3	-0.99799	0.59526	0.74622	0.999885	3793	1	-0.99799
GCNT2	6	0.099556	0.25689	0.968441	1297	3	0.020122	0.30033	0.53934	0.999885	2581	3	0.020122
ECSIT	6	0.099581	0.25692	0.968441	1298	4	-0.61073	0.9828	0.98264	0.999885	4951	0	-0.61073
CCKBR	5	0.099623	0.24975	0.968441	1299	3	-0.86219	0.95769	0.9571	0.999885	4802	0	-0.86219
PDLIM5	5	0.099707	0.24994	0.968441	1300	3	-0.14038	0.11963	0.28995	0.988704	1485	2	-0.14038
NCSTN	5	0.099825	0.25018	0.968441	1301	3	-0.17405	0.87037	0.89424	0.999885	4523	1	-0.17405
C1ORF103	5	0.099903	0.25033	0.968441	1302	4	-0.30766	0.52504	0.69991	0.999885	3579	1	-0.30766
FCER1A	6	0.099976	0.25767	0.968441	1303	4	-0.22668	0.52354	0.73856	0.999885	3574	2	-0.22668
PRKCI	5	0.10011	0.25078	0.968441	1304	3	-0.37689	0.2269	0.42706	0.999885	2189	2	-0.37689
TGFBRAP1	5	0.10015	0.25087	0.968441	1305	4	-0.33275	0.97793	0.9775	0.999885	4921	0	-0.33275
TFAM	6	0.10019	0.25805	0.968441	1306	4	-0.1389	0.42169	0.64957	0.999885	3182	2	-0.1389
MET	5	0.10026	0.25108	0.968441	1307	3	-0.28436	0.91421	0.91954	0.999885	4634	1	-0.28436
WNT10B	6	0.10039	0.25839	0.968441	1308	3	-0.0229	0.60423	0.78341	0.999885	3830	2	-0.0229
GRIA1	6	0.10055	0.25867	0.968441	1309	4	-0.2607	0.7024	0.83434	0.999885	4127	2	-0.2607
LYN	6	0.10059	0.25873	0.968441	1310	2	0.27511	0.11022	0.27821	0.987378	1403	4	0.27511
KCNJ5	6	0.10059	0.25873	0.968441	1311	3	-0.31726	0.45407	0.67847	0.999885	3309	3	-0.31726
PSMD4	5	0.10068	0.25198	0.968441	1312	3	-0.73908	0.40417	0.62378	0.999885	3117	2	-0.73908
TNFRSF9	5	0.10068	0.25199	0.968441	1313	4	-0.34844	0.84552	0.88269	0.999885	4473	1	-0.34844
POLR3K	6	0.10077	0.25902	0.968441	1314	4	-0.27972	0.16379	0.36746	0.999885	1769	1	-0.27972
CLCN2	6	0.10088	0.25922	0.968441	1315	4	-0.2959	0.00076362	0.0039841	0.648515	27	1	-0.2959
STX17	6	0.10104	0.25952	0.968441	1316	3	-0.19512	0.96044	0.96111	0.999885	4818	1	-0.19512
PRIM2	5	0.10171	0.25405	0.968441	1317	2	0.058062	0.13298	0.30919	0.999885	1562	2	0.058062
CLEC10A	5	0.10184	0.25432	0.968441	1318	4	-0.11116	0.95745	0.95682	0.999885	4799	0	-0.11116
C4BPA	5	0.10185	0.25435	0.968441	1319	3	-0.35876	0.96096	0.96053	0.999885	4822	0	-0.35876
EXTL3	5	0.10188	0.25441	0.968441	1320	2	0.11381	0.29367	0.50597	0.999885	2542	3	0.11381
ESRRA	6	0.10219	0.26153	0.968441	1321	3	-0.12729	0.43243	0.65929	0.999885	3216	1	-0.12729
PRKCG	5	0.10221	0.25512	0.968441	1322	1	0.025316	0.092613	0.23596	0.986164	1230	2	0.025316
MMS19L	6	0.1024	0.26191	0.968441	1323	4	-0.30995	0.58873	0.77579	0.999885	3777	2	-0.30995
SST	5	0.10255	0.25574	0.968441	1324	2	-0.0041896	0.4924	0.67868	0.999885	3461	2	-0.0041896
CD40LG	5	0.10258	0.25578	0.968441	1325	3	-0.43439	0.61895	0.76195	0.999885	3871	1	-0.43439
SSTR2	5	0.10258	0.25578	0.968441	1326	2	-0.050935	0.65746	0.7891	0.999885	3977	1	-0.050935
GPT	6	0.10258	0.26226	0.968441	1327	4	-0.24061	0.36313	0.59725	0.999885	2925	2	-0.24061
ATG4A	6	0.10279	0.26262	0.968441	1328	3	0.03988	0.43281	0.65966	0.999885	3220	3	0.03988
HARS	6	0.1029	0.2628	0.968441	1329	3	-0.44493	0.52496	0.73975	0.999885	3578	2	-0.44493
HMBS	5	0.10305	0.25665	0.968441	1330	2	-0.153	0.8344	0.87788	0.999885	4453	1	-0.153
COL6A3	5	0.1031	0.25673	0.968441	1331	3	-0.20829	0.91334	0.9189	0.999885	4631	1	-0.20829
CTGF	5	0.10315	0.25684	0.968441	1332	3	-0.70261	0.20736	0.40342	0.999885	2072	1	-0.70261
EIF2B4	5	0.10318	0.25689	0.968441	1333	4	-0.19095	0.48933	0.67673	0.999885	3449	1	-0.19095
PRKAR1B	5	0.10323	0.25699	0.968441	1334	3	-0.45964	0.33916	0.55834	0.999885	2792	2	-0.45964
BMPR1A	5	0.10324	0.25701	0.968441	1335	4	-0.339	0.50164	0.68461	0.999885	3487	1	-0.339
ADRA1D	5	0.1033	0.25714	0.968441	1336	4	-0.26542	0.66496	0.79436	0.999885	4003	1	-0.26542
ATOH1	6	0.10354	0.26383	0.968441	1337	4	-0.22516	0.98096	0.98074	0.999885	4941	0	-0.22516
KPNA2	5	0.10355	0.25765	0.968441	1338	2	0.069637	0.65085	0.78438	0.999885	3960	2	0.069637
DUOX1	6	0.1036	0.26398	0.968441	1339	4	-0.15697	0.40782	0.63762	0.999885	3133	2	-0.15697
TLK1	5	0.10391	0.25842	0.968441	1340	2	-0.018609	0.67058	0.79829	0.999885	4031	2	-0.018609
CDC7	6	0.10392	0.26453	0.968441	1341	3	-0.094404	0.113	0.28296	0.987378	1425	3	-0.094404
CLYBL	5	0.10406	0.25873	0.968441	1342	4	-0.44319	0.043333	0.12837	0.947902	707	1	-0.44319
SCARB1	5	0.10421	0.25902	0.968441	1343	1	0.30743	0.15948	0.34326	0.999885	1739	3	0.30743
ITGAL	6	0.10423	0.26507	0.968441	1344	3	-0.092157	0.64187	0.80208	0.999885	3937	2	-0.092157
WISP2	6	0.10428	0.26513	0.968441	1345	4	-0.50085	0.94089	0.94801	0.999885	4730	1	-0.50085
RPL15	6	0.10432	0.26521	0.968441	1346	3	-0.11888	0.32354	0.56065	0.999885	2701	3	-0.11888
DES	5	0.10443	0.25945	0.968441	1347	4	-0.49409	0.45587	0.65557	0.999885	3321	1	-0.49409
OPRM1	5	0.1045	0.25959	0.968441	1348	3	-0.27634	0.59544	0.74635	0.999885	3795	2	-0.27634
ANPEP	6	0.10455	0.26556	0.968441	1349	4	-0.33064	0.5333	0.74701	0.999885	3619	2	-0.33064
OSBPL1A	6	0.10458	0.26562	0.968441	1350	2	0.094835	0.16717	0.37283	0.999885	1793	3	0.094835
IMPA2	6	0.10473	0.2659	0.968441	1351	3	-0.27991	0.37555	0.60853	0.999885	2988	2	-0.27991
GPR75	6	0.10478	0.26594	0.968441	1352	2	0.19358	0.1655	0.37017	0.999885	1781	4	0.19358
WWTR1	5	0.10488	0.26039	0.968441	1353	3	-0.93594	0.68029	0.8053	0.999885	4062	1	-0.93594
IFNA5	6	0.10498	0.26629	0.968441	1354	2	0.38896	0.03807	0.12717	0.947902	648	4	0.38896
ALOX15	5	0.105	0.26067	0.968441	1355	3	-0.34251	0.53083	0.70355	0.999885	3608	1	-0.34251
EPHB2	5	0.10515	0.26099	0.968441	1356	3	-0.78726	0.56287	0.72465	0.999885	3699	2	-0.78726
P2RY6	6	0.10518	0.26665	0.968441	1357	3	-0.15603	0.93884	0.94685	0.999885	4723	1	-0.15603
GUSB	5	0.10519	0.26106	0.968441	1358	4	-0.27897	0.92971	0.93104	0.999885	4690	1	-0.27897
KCNC4	5	0.10521	0.2611	0.968441	1359	2	0.28262	0.20943	0.40606	0.999885	2086	3	0.28262
NEIL2	6	0.10537	0.26699	0.968441	1360	4	-0.43838	0.97683	0.97662	0.999885	4910	0	-0.43838
APLN	5	0.10541	0.26151	0.968441	1361	4	-0.29704	0.25753	0.46363	0.999885	2352	1	-0.29704
LITAF	5	0.10557	0.26183	0.968441	1362	4	-0.24595	0.95214	0.95176	0.999885	4780	0	-0.24595
AADAC	5	0.10573	0.26217	0.968441	1363	4	-0.29384	0.38159	0.60556	0.999885	3022	1	-0.29384
OXSM	6	0.1058	0.26771	0.968441	1364	2	0.51687	0.038236	0.12764	0.947902	650	4	0.51687
SH2B2	5	0.10586	0.26242	0.968441	1365	4	-0.36335	0.85226	0.8857	0.999885	4484	1	-0.36335
WWP2	5	0.10595	0.26257	0.968441	1366	4	-0.29601	0.97611	0.97572	0.999885	4904	0	-0.29601
GPR171	6	0.10597	0.26799	0.968441	1367	4	-0.37521	0.73905	0.85498	0.999885	4233	2	-0.37521
MPL	6	0.10608	0.26819	0.968441	1368	2	-0.086047	0.21829	0.45126	0.999885	2138	2	-0.086047
DAXX	5	0.10627	0.26323	0.968441	1369	4	-0.22966	0.44323	0.64782	0.999885	3266	1	-0.22966
PPP3R2	5	0.10636	0.26342	0.968441	1370	3	-0.32136	0.10837	0.2677	0.986947	1384	2	-0.32136
GATA1	6	0.10663	0.26921	0.968441	1371	4	-0.30558	0.44702	0.67214	0.999885	3279	2	-0.30558
XRCC1	6	0.10675	0.26945	0.968441	1372	4	-0.31317	0.59671	0.77964	0.999885	3804	2	-0.31317
POLR2H	6	0.10679	0.26951	0.968441	1373	4	-0.4555	0.89408	0.92716	0.999885	4578	1	-0.4555
CCL7	6	0.10682	0.26957	0.968441	1374	4	-0.23525	0.80385	0.89365	0.999885	4381	2	-0.23525
GRIP1	5	0.10686	0.26454	0.968441	1375	3	-0.69971	0.55881	0.72188	0.999885	3682	2	-0.69971
ATP5L	5	0.10687	0.26457	0.968441	1376	3	-0.39032	0.13393	0.31044	0.999885	1569	2	-0.39032
DIAPH2	5	0.10698	0.26477	0.968441	1377	3	-0.27999	0.80216	0.86554	0.999885	4377	1	-0.27999
HGFAC	6	0.10716	0.27016	0.968441	1378	3	-0.13605	0.43618	0.66263	0.999885	3239	2	-0.13605
HLA-DOB	5	0.10725	0.26535	0.968441	1379	3	-0.33656	0.34368	0.56341	0.999885	2815	2	-0.33656
GRAP	2	0.10728	0.18155	0.968441	1380	1	-0.12598	0.19061	0.30285	0.999885	1955	1	-0.12598
ACCN4	5	0.10733	0.2655	0.968441	1381	3	-0.34277	0.20826	0.40456	0.999885	2078	2	-0.34277
ECE2	5	0.10737	0.26557	0.968441	1382	1	0.23213	0.08446	0.2192	0.981103	1150	3	0.23213
GNAQ	5	0.10739	0.2656	0.968441	1383	4	-0.20236	0.9621	0.96177	0.999885	4825	0	-0.20236
GOT1	6	0.10769	0.27111	0.968441	1384	2	0.043229	0.015288	0.059474	0.882829	333	3	0.043229
ST3GAL2	5	0.10771	0.26625	0.968441	1385	4	-0.422	0.50184	0.68474	0.999885	3489	1	-0.422
GYG1	6	0.10793	0.27158	0.968441	1386	3	-0.3441	0.39632	0.62701	0.999885	3083	3	-0.3441
ALPP	5	0.10819	0.26726	0.968441	1387	4	-0.20218	0.78966	0.86121	0.999885	4339	1	-0.20218
MAGI3	6	0.10821	0.27207	0.968441	1388	4	-0.31507	0.9718	0.97153	0.999885	4877	0	-0.31507
PLA2G6	5	0.10843	0.26769	0.968441	1389	3	-0.44469	0.50884	0.68916	0.999885	3506	2	-0.44469
PGDS	5	0.10848	0.2678	0.968441	1390	4	-0.38582	0.65638	0.78832	0.999885	3975	1	-0.38582
CFHR1	5	0.10855	0.26795	0.968441	1391	4	-0.17709	0.97782	0.97739	0.999885	4920	0	-0.17709
PIGK	5	0.10863	0.26813	0.968441	1392	2	0.54386	0.14845	0.32899	0.999885	1664	3	0.54386
BZW1	5	0.10869	0.26824	0.968441	1393	2	0.080603	0.38196	0.60594	0.999885	3025	3	0.080603
ATP2B1	5	0.1087	0.26826	0.968441	1394	2	0.23864	0.22961	0.43031	0.999885	2205	3	0.23864
CPT1A	5	0.10887	0.2686	0.968441	1395	3	-0.50793	0.67825	0.80385	0.999885	4057	2	-0.50793
PTPRJ	6	0.10895	0.27338	0.968441	1396	3	-0.19861	0.10298	0.26573	0.986947	1327	3	-0.19861
SPTAN1	6	0.1091	0.27364	0.968441	1397	3	-0.033865	0.10747	0.27336	0.987378	1375	3	-0.033865
GARS	5	0.10913	0.26915	0.968441	1398	4	-0.19402	0.51432	0.69283	0.999885	3523	1	-0.19402
CBS	6	0.1092	0.27384	0.968441	1399	3	0.0053842	0.034204	0.11613	0.937147	595	3	0.0053842
DOCK9	6	0.10935	0.27411	0.968441	1400	3	-0.20261	0.74929	0.86096	0.999885	4248	2	-0.20261
POLR3A	5	0.10953	0.26996	0.968441	1401	2	0.24452	0.22262	0.42204	0.999885	2163	3	0.24452
ZMYM2	5	0.10993	0.27075	0.968441	1402	3	-0.58311	0.48292	0.67272	0.999885	3430	1	-0.58311
SLC27A4	5	0.11003	0.27096	0.968441	1403	3	-0.20232	0.1359	0.313	0.999885	1580	2	-0.20232
CD244	5	0.11014	0.27117	0.968441	1404	4	-0.17772	0.98316	0.98275	0.999885	4955	0	-0.17772
PHCA	5	0.11019	0.27124	0.968441	1405	3	-0.45075	0.6735	0.80042	0.999885	4039	2	-0.45075
KLK7	5	0.1104	0.27163	0.968441	1406	4	-0.25962	0.95846	0.95794	0.999885	4808	0	-0.25962
SLC6A11	6	0.11042	0.27599	0.968441	1407	3	-0.25561	0.18292	0.39732	0.999885	1901	3	-0.25561
LRRC41	5	0.11052	0.27191	0.968441	1408	3	-0.46348	0.27514	0.48452	0.999885	2445	2	-0.46348
T	6	0.1108	0.27667	0.968441	1409	2	0.14626	0.068645	0.20367	0.981103	997	3	0.14626
PDCD1	6	0.11093	0.2769	0.968441	1410	2	0.31273	0.053901	0.16994	0.957685	829	4	0.31273
PFKM	5	0.11098	0.27294	0.968441	1411	4	-0.31409	0.69266	0.81435	0.999885	4095	1	-0.31409
GALT	6	0.11118	0.27731	0.968441	1412	3	-0.33819	0.43257	0.65944	0.999885	3217	1	-0.33819
IFNAR2	5	0.11118	0.27335	0.968441	1413	4	-0.14495	0.92518	0.92744	0.999885	4672	1	-0.14495
FASN	5	0.11128	0.27358	0.968441	1414	4	-0.19013	0.030982	0.099352	0.937147	545	1	-0.19013
ARHGAP4	5	0.11132	0.27364	0.968441	1415	3	-0.36562	0.63279	0.77159	0.999885	3907	2	-0.36562
UBTF	5	0.11158	0.27416	0.968441	1416	4	-0.24001	0.96319	0.96286	0.999885	4829	0	-0.24001
TM2D1	6	0.11158	0.278	0.968441	1417	3	-0.13458	0.39367	0.62473	0.999885	3074	3	-0.13458
DVL1	5	0.11159	0.27419	0.968441	1418	2	0.53234	0.040953	0.12283	0.947902	678	3	0.53234
GPC5	5	0.11164	0.27429	0.968441	1419	3	-0.44531	0.79376	0.8626	0.999885	4350	1	-0.44531
SLC6A12	6	0.11172	0.27825	0.968441	1420	1	0.17808	0.24056	0.48357	0.999885	2270	4	0.17808
RIPK3	5	0.11194	0.27487	0.968441	1421	4	-0.20881	0.87457	0.89638	0.999885	4529	1	-0.20881
GNAI2	5	0.11197	0.27495	0.968441	1422	4	-0.18645	0.53202	0.70433	0.999885	3614	1	-0.18645
SNIP1	6	0.112	0.27869	0.968441	1423	3	-0.076982	0.24093	0.48412	0.999885	2272	3	-0.076982
SLC1A3	5	0.11201	0.27502	0.968441	1424	3	-0.18643	0.18867	0.38032	0.999885	1944	2	-0.18643
ARRB2	5	0.11204	0.27508	0.968441	1425	3	-0.27555	0.37525	0.59857	0.999885	2986	2	-0.27555
GPX6	5	0.11206	0.27514	0.968441	1426	3	-0.37709	0.57098	0.72994	0.999885	3720	2	-0.37709
TLR8	6	0.11212	0.27888	0.968441	1427	3	-0.00030202	0.20482	0.43123	0.999885	2055	3	-0.00030202
DDX41	6	0.11213	0.27892	0.968441	1428	4	-0.5092	0.56042	0.76257	0.999885	3690	2	-0.5092
TSLP	5	0.11213	0.27528	0.968441	1429	4	-0.451	0.96021	0.95973	0.999885	4816	0	-0.451
CNDP1	5	0.11227	0.27555	0.968441	1430	4	-0.2853	0.51758	0.69494	0.999885	3540	1	-0.2853
EEF1A2	6	0.11227	0.27915	0.968441	1431	3	-0.077013	0.29009	0.53009	0.999885	2519	3	-0.077013
CPB2	6	0.11231	0.27924	0.968441	1432	2	-0.0070903	0.00032732	0.0017905	0.587362	14	2	-0.0070903
CHRNA7	5	0.11234	0.27571	0.968441	1433	2	0.3424	0.30226	0.51613	0.999885	2589	3	0.3424
MAP3K2	5	0.11236	0.27573	0.968441	1434	3	-0.28847	0.71136	0.82821	0.999885	4157	2	-0.28847
ANGPT1	6	0.11236	0.27931	0.968441	1435	2	0.31745	0.20317	0.42872	0.999885	2044	4	0.31745
ADHFE1	5	0.11253	0.27609	0.968441	1436	4	-0.44718	0.89944	0.90989	0.999885	4594	1	-0.44718
GCM1	5	0.1127	0.27643	0.968441	1437	4	-0.12259	0.81372	0.86961	0.999885	4414	1	-0.12259
CA7	5	0.11284	0.27671	0.968441	1438	3	-0.68447	0.92259	0.92549	0.999885	4663	1	-0.68447
TERT	5	0.11288	0.27677	0.968441	1439	3	-0.40673	0.72178	0.83626	0.999885	4187	2	-0.40673
CXCR4	5	0.11317	0.27715	0.968441	1440	2	0.74752	0.0075425	0.030244	0.848102	189	3	0.74752
AHSG	6	0.11317	0.28078	0.968441	1441	4	-0.41142	0.39107	0.62249	0.999885	3065	2	-0.41142
CYP2A7	5	0.11367	0.2778	0.968441	1442	2	0.0038811	0.60287	0.75132	0.999885	3824	2	0.0038811
AASDH	5	0.11372	0.27786	0.968441	1443	3	-0.41773	0.14701	0.32713	0.999885	1652	2	-0.41773
PIGL	5	0.11383	0.278	0.968441	1444	3	-0.15437	0.015274	0.05832	0.882829	332	2	-0.15437
PLCG1	5	0.11415	0.27843	0.968441	1445	3	-0.25975	0.90239	0.91169	0.999885	4602	1	-0.25975
CSTF3	5	0.11433	0.27865	0.968441	1446	3	-0.43174	0.34721	0.56751	0.999885	2839	2	-0.43174
ZBTB32	6	0.11436	0.28275	0.968441	1447	3	-0.14195	0.49077	0.71058	0.999885	3455	3	-0.14195
ANXA6	5	0.11445	0.27879	0.968441	1448	2	-0.09935	0.68918	0.81177	0.999885	4085	1	-0.09935
SIPA1	6	0.11449	0.28297	0.968441	1449	3	-0.1915	0.67512	0.8198	0.999885	4048	2	-0.1915
NAGS	5	0.11449	0.27885	0.968441	1450	3	-0.18866	0.41494	0.63042	0.999885	3165	2	-0.18866
B4GALT4	5	0.11451	0.27888	0.968441	1451	2	-0.031013	0.94455	0.94416	0.999885	4752	1	-0.031013
OAZ1	5	0.11482	0.27931	0.968441	1452	2	-0.16048	0.05868	0.16364	0.954772	899	2	-0.16048
HSPA1B	6	0.11488	0.28367	0.968441	1453	3	-0.06261	0.22588	0.46218	0.999885	2182	3	-0.06261
PRDX6	6	0.115	0.28391	0.968441	1454	2	0.0081187	0.25565	0.49797	0.999885	2342	2	0.0081187
REG3A	6	0.11536	0.28459	0.968441	1455	2	0.13218	0.069444	0.20511	0.981103	1003	3	0.13218
COL9A2	6	0.11548	0.28483	0.968441	1456	4	-0.27167	0.78604	0.88286	0.999885	4329	1	-0.27167
IL5	6	0.11551	0.28488	0.968441	1457	3	-0.12053	0.59601	0.7793	0.999885	3799	2	-0.12053
LPHN1	5	0.11566	0.28036	0.968441	1458	3	-0.41427	0.2576	0.46371	0.999885	2353	2	-0.41427
CTPS2	6	0.11586	0.28544	0.968441	1459	2	0.10252	0.21803	0.45092	0.999885	2136	3	0.10252
ALDH6A1	6	0.11594	0.28555	0.968441	1460	2	0.037901	0.37208	0.60529	0.999885	2972	3	0.037901
BBS1	6	0.11601	0.28568	0.968441	1461	3	0.0074374	0.50556	0.72302	0.999885	3499	3	0.0074374
ENO1	6	0.11601	0.28569	0.968441	1462	3	-0.14835	0.77911	0.87866	0.999885	4307	2	-0.14835
PRKAR1A	5	0.11607	0.28088	0.968441	1463	3	-0.27582	0.66522	0.79453	0.999885	4005	2	-0.27582
RNF216	5	0.11607	0.28089	0.968441	1464	3	-0.36824	0.41572	0.63094	0.999885	3167	2	-0.36824
EIF5A2	5	0.11619	0.28106	0.968441	1465	3	-0.19106	0.40249	0.62284	0.999885	3109	2	-0.19106
CFP	6	0.11626	0.28619	0.968441	1466	3	-0.12815	0.65779	0.81069	0.999885	3979	2	-0.12815
ATG10	5	0.1163	0.28121	0.968441	1467	3	-0.28679	0.32436	0.5415	0.999885	2706	2	-0.28679
GTF2H2	5	0.11656	0.28155	0.968441	1468	3	-0.31379	0.22041	0.41942	0.999885	2153	2	-0.31379
PDE5A	5	0.11663	0.28165	0.968441	1469	2	-0.0052511	0.78862	0.86081	0.999885	4337	1	-0.0052511
DEGS1	6	0.11685	0.28723	0.968441	1470	3	-0.095202	0.1284	0.30919	0.999885	1537	2	-0.095202
BRCA2	5	0.11703	0.28216	0.968441	1471	2	0.015095	0.080049	0.20988	0.981103	1104	2	0.015095
POLE3	6	0.11716	0.28782	0.968441	1472	3	-0.00044978	0.32145	0.55872	0.999885	2689	3	-0.00044978
ANKHD1	5	0.11729	0.28247	0.968441	1473	3	-0.84823	0.43914	0.64531	0.999885	3246	2	-0.84823
AKAP5	6	0.1174	0.2882	0.968441	1474	4	-0.20814	0.71991	0.84411	0.999885	4182	2	-0.20814
AMPH	6	0.11742	0.28824	0.968441	1475	3	-0.196	0.31987	0.55723	0.999885	2680	3	-0.196
AIRE	6	0.11745	0.2883	0.968441	1476	3	-0.141	0.728	0.84869	0.999885	4205	2	-0.141
EDG1	5	0.11757	0.28286	0.968441	1477	3	-0.25179	0.30391	0.51806	0.999885	2599	2	-0.25179
CS	5	0.11779	0.28313	0.968441	1478	3	-0.17686	0.29102	0.50275	0.999885	2529	2	-0.17686
MAP3K10	6	0.11786	0.28905	0.968441	1479	3	-0.17204	0.79916	0.89078	0.999885	4365	2	-0.17204
KLRC3	5	0.11812	0.28358	0.968441	1480	3	-0.10182	0.62934	0.76916	0.999885	3897	1	-0.10182
CCNG2	6	0.11831	0.28978	0.968441	1481	4	-0.41597	0.33348	0.57002	0.999885	2761	2	-0.41597
BRS3	6	0.11881	0.29064	0.968441	1482	2	-0.069869	0.41215	0.64143	0.999885	3153	2	-0.069869
INPP5E	5	0.11923	0.28512	0.968441	1483	3	-0.46911	0.41407	0.62986	0.999885	3163	1	-0.46911
NOX4	6	0.11926	0.2914	0.968441	1484	2	0.49526	0.080013	0.2246	0.981257	1103	4	0.49526
SLC12A2	5	0.11927	0.28516	0.968441	1485	3	-0.19799	0.65614	0.78817	0.999885	3974	2	-0.19799
MCM7	5	0.11927	0.28516	0.968441	1486	3	-0.53715	0.92665	0.92856	0.999885	4676	1	-0.53715
COL8A1	5	0.11935	0.28527	0.968441	1487	3	-0.37958	0.12941	0.30459	0.999885	1543	1	-0.37958
SCG2	5	0.11976	0.28582	0.968441	1488	2	0.171	0.37952	0.60326	0.999885	3014	3	0.171
IL11	6	0.1198	0.29229	0.968441	1489	3	-0.20826	0.58702	0.77498	0.999885	3772	2	-0.20826
HSD17B4	6	0.11999	0.29261	0.968441	1490	4	-0.2331	0.66576	0.8149	0.999885	4008	1	-0.2331
AP2A1	6	0.12019	0.29298	0.968441	1491	2	0.14629	0.054392	0.17125	0.957685	835	3	0.14629
NR5A1	6	0.12028	0.29313	0.968441	1492	3	-0.071982	0.49513	0.71434	0.999885	3472	3	-0.071982
CD46	6	0.12046	0.29344	0.968441	1493	4	-0.35813	0.93939	0.94714	0.999885	4726	1	-0.35813
TAP1	5	0.12054	0.28688	0.968441	1494	2	0.15817	0.17716	0.36588	0.999885	1858	3	0.15817
PDE1C	6	0.12058	0.29366	0.968441	1495	2	0.36604	0.10552	0.26992	0.987378	1357	3	0.36604
DBN1	6	0.121	0.29439	0.968441	1496	3	-0.1229	0.51238	0.72884	0.999885	3518	3	-0.1229
TRIM21	5	0.12121	0.28777	0.968441	1497	3	-0.39141	0.94578	0.94531	0.999885	4760	0	-0.39141
IL21	6	0.12131	0.29493	0.968441	1498	4	-0.21787	0.63458	0.79837	0.999885	3912	2	-0.21787
LPL	5	0.12138	0.28798	0.968441	1499	3	-0.39745	0.52323	0.69875	0.999885	3570	1	-0.39745
PTGS2	6	0.12156	0.2954	0.968441	1500	4	-0.20422	0.3024	0.54122	0.999885	2590	2	-0.20422
DLL1	5	0.12156	0.28822	0.968441	1501	2	0.4819	0.058063	0.16235	0.954772	887	3	0.4819
DCLRE1B	6	0.12169	0.29562	0.968441	1502	4	-0.60551	0.58228	0.77272	0.999885	3755	1	-0.60551
CD27	5	0.12173	0.28847	0.968441	1503	3	-0.39962	0.94519	0.94478	0.999885	4754	1	-0.39962
LTBP1	5	0.12196	0.28881	0.968441	1504	3	-0.27411	0.64063	0.77693	0.999885	3933	1	-0.27411
DDO	5	0.12209	0.28898	0.968441	1505	3	-0.31281	0.78353	0.85907	0.999885	4320	1	-0.31281
ALG5	5	0.12217	0.28908	0.968441	1506	3	-0.34548	0.42851	0.6387	0.999885	3202	2	-0.34548
ANXA1	6	0.12225	0.2966	0.968441	1507	3	-0.18559	0.013779	0.054664	0.882829	305	1	-0.18559
GZMB	5	0.12238	0.28937	0.968441	1508	2	0.071744	0.28884	0.50028	0.999885	2509	2	0.071744
MAP3K11	5	0.12256	0.2896	0.968441	1509	2	-0.12882	0.5166	0.69437	0.999885	3533	2	-0.12882
LCMT1	5	0.12271	0.28977	0.968441	1510	2	-0.056879	0.38908	0.61371	0.999885	3056	2	-0.056879
STX8	6	0.12325	0.2982	0.968441	1511	4	-0.21946	0.40494	0.63503	0.999885	3122	1	-0.21946
SUZ12	6	0.12332	0.29832	0.968441	1512	2	0.29547	0.12394	0.30158	0.998548	1513	4	0.29547
CLDN15	6	0.12352	0.29864	0.968441	1513	2	0.017689	0.69541	0.83059	0.999885	4106	2	0.017689
PPP3CA	5	0.12353	0.29082	0.968441	1514	1	0.35648	0.12882	0.3038	0.999885	1540	3	0.35648
PTGER2	6	0.12368	0.2989	0.968441	1515	4	-0.2992	0.65552	0.80954	0.999885	3973	2	-0.2992
MMP9	5	0.12372	0.29107	0.968441	1516	3	-0.30557	0.86463	0.89138	0.999885	4512	1	-0.30557
BHLHB2	6	0.12383	0.29912	0.968441	1517	4	-0.19742	0.66406	0.81394	0.999885	3998	2	-0.19742
APH1A	5	0.12386	0.29124	0.968441	1518	2	0.15715	0.33791	0.55689	0.999885	2788	3	0.15715
IRF2BP2	5	0.12397	0.29142	0.968441	1519	2	0.48093	0.034419	0.10749	0.937147	598	3	0.48093
IL6	6	0.12408	0.29954	0.968441	1520	3	-0.095057	0.2679	0.50936	0.999885	2401	3	-0.095057
ZFP36	5	0.12418	0.29175	0.968441	1521	1	0.42894	0.052066	0.14878	0.954772	809	4	0.42894
MARCKS	5	0.12435	0.29195	0.968441	1522	2	0.1357	0.26645	0.4742	0.999885	2396	3	0.1357
CYP3A43	6	0.1245	0.30023	0.968441	1523	3	-0.095117	0.10938	0.27677	0.987378	1395	2	-0.095117
DAPP1	6	0.12456	0.3003	0.968441	1524	4	-0.59991	0.9709	0.9706	0.999885	4873	0	-0.59991
GRM3	5	0.12457	0.29224	0.968441	1525	3	-0.24881	0.77168	0.85516	0.999885	4291	1	-0.24881
HPN	5	0.12467	0.29239	0.968441	1526	3	-0.34144	0.51762	0.69498	0.999885	3541	2	-0.34144
DPP4	5	0.12489	0.29265	0.968441	1527	3	-0.63323	0.91432	0.9196	0.999885	4635	1	-0.63323
PEMT	6	0.12493	0.30102	0.968441	1528	4	-0.42839	0.53699	0.7503	0.999885	3635	2	-0.42839
ITGB3	5	0.12495	0.29272	0.968441	1529	3	-0.41185	0.4943	0.67996	0.999885	3470	2	-0.41185
NPM1	5	0.12508	0.29292	0.968441	1530	3	-0.13989	0.31177	0.52707	0.999885	2636	2	-0.13989
LMO1	6	0.12513	0.30137	0.968441	1531	4	-0.42278	0.66721	0.8156	0.999885	4015	2	-0.42278
PPP2R5C	6	0.12519	0.30149	0.968441	1532	3	-0.10885	0.39149	0.62285	0.999885	3067	2	-0.10885
DICER1	6	0.12528	0.30164	0.968441	1533	2	-0.039162	0.1662	0.37125	0.999885	1788	2	-0.039162
KIF11	21	0.12547	0.4257	0.99933	1534	12	-0.22769	0.23584	0.60963	0.999885	2245	9	-0.22769
CRK	5	0.12567	0.29368	0.968441	1535	3	-0.48781	0.43545	0.64305	0.999885	3238	1	-0.48781
SCNN1A	5	0.12582	0.29387	0.968441	1536	3	-0.089703	0.24054	0.44351	0.999885	2269	2	-0.089703
EMR1	5	0.12598	0.29409	0.968441	1537	3	-0.13069	0.3361	0.55486	0.999885	2774	2	-0.13069
NDUFA5	6	0.12604	0.30304	0.968441	1538	4	-0.24298	0.52201	0.73721	0.999885	3563	2	-0.24298
UGT2B10	5	0.12613	0.29428	0.968441	1539	2	0.43739	0.074089	0.19735	0.980174	1045	3	0.43739
GRIN2A	6	0.12616	0.30324	0.968441	1540	4	-0.33628	0.9827	0.98254	0.999885	4950	0	-0.33628
MTAP	5	0.12619	0.29439	0.968441	1541	2	0.030549	0.8808	0.89951	0.999885	4553	1	0.030549
EOMES	6	0.12625	0.30342	0.968441	1542	2	0.1231	0.21867	0.45176	0.999885	2142	4	0.1231
SNW1	6	0.12629	0.3035	0.968441	1543	3	-0.44986	0.29	0.53002	0.999885	2518	2	-0.44986
TANK	6	0.12637	0.30363	0.968441	1544	2	-0.019628	0.90851	0.93251	0.999885	4617	1	-0.019628
SYNJ2	5	0.12643	0.29473	0.968441	1545	3	-0.26114	0.17914	0.36846	0.999885	1874	2	-0.26114
ZBTB7A	5	0.12663	0.29498	0.968441	1546	3	-0.13611	0.041194	0.12337	0.947902	683	2	-0.13611
CLDN23	5	0.12669	0.29504	0.968441	1547	3	-0.52	0.44004	0.6459	0.999885	3252	2	-0.52
PIWIL1	5	0.1268	0.2952	0.968441	1548	2	-0.066428	0.45788	0.6569	0.999885	3326	1	-0.066428
PLAT	6	0.12689	0.30457	0.968441	1549	4	-0.59458	0.53231	0.74613	0.999885	3616	2	-0.59458
PPP2CA	5	0.12694	0.29537	0.968441	1550	3	-0.18056	0.80689	0.86717	0.999885	4391	1	-0.18056
DAZL	6	0.12703	0.3048	0.968441	1551	2	0.35741	0.0084787	0.037429	0.862403	209	3	0.35741
CTPS	6	0.12748	0.30553	0.968441	1552	4	-0.436	0.81732	0.90225	0.999885	4423	2	-0.436
SULT1C2	5	0.12792	0.29681	0.968441	1553	3	-0.44273	0.39575	0.61869	0.999885	3081	2	-0.44273
GPHN	5	0.1281	0.29702	0.968441	1554	1	0.085567	0.066211	0.18016	0.965877	968	2	0.085567
CEBPA	6	0.1281	0.30657	0.968441	1555	3	-0.26838	0.5356	0.7491	0.999885	3628	2	-0.26838
IL17RB	6	0.12814	0.30664	0.968441	1556	4	-0.11018	0.066911	0.2005	0.981103	974	2	-0.11018
ITPR2	5	0.12817	0.29711	0.968441	1557	2	0.78412	0.059216	0.16487	0.956052	904	3	0.78412
PROC	6	0.1282	0.30674	0.968441	1558	2	0.052256	0.18444	0.39971	0.999885	1916	2	0.052256
SEL1L	6	0.12823	0.30678	0.968441	1559	4	-0.27907	0.72294	0.84583	0.999885	4189	2	-0.27907
SCLY	5	0.12875	0.29786	0.968441	1560	3	-0.098387	0.48691	0.67527	0.999885	3440	2	-0.098387
GATA2	6	0.12877	0.3077	0.968441	1561	4	-0.20038	0.80587	0.89487	0.999885	4386	2	-0.20038
IL28B	6	0.1289	0.30793	0.968441	1562	4	-0.20413	0.37635	0.60928	0.999885	2993	1	-0.20413
MSH4	5	0.12895	0.29813	0.968441	1563	3	-0.32711	0.33442	0.55289	0.999885	2767	2	-0.32711
CLC	6	0.12911	0.30828	0.968441	1564	2	0.061975	0.44484	0.67021	0.999885	3269	3	0.061975
MADCAM1	5	0.12912	0.29836	0.968441	1565	3	-0.3241	0.60592	0.75342	0.999885	3833	2	-0.3241
CXCL13	6	0.12915	0.30835	0.968441	1566	4	-0.46056	0.77603	0.87676	0.999885	4297	2	-0.46056
OXTR	6	0.12918	0.30842	0.968441	1567	3	-0.026827	0.068763	0.2039	0.981103	998	3	-0.026827
CD4	5	0.12924	0.29852	0.968441	1568	3	-0.051292	0.95288	0.95247	0.999885	4783	0	-0.051292
NFYC	6	0.12953	0.30901	0.968441	1569	4	-0.31417	0.59609	0.77933	0.999885	3801	2	-0.31417
ABO	5	0.12955	0.29895	0.968441	1570	3	-0.21138	0.44603	0.64952	0.999885	3273	2	-0.21138
GSTZ1	6	0.12957	0.30908	0.968441	1571	4	-0.24665	0.79972	0.8911	0.999885	4369	2	-0.24665
ITGA6	6	0.12976	0.30941	0.968441	1572	3	-0.17263	0.46222	0.68577	0.999885	3342	2	-0.17263
LY6E	6	0.12986	0.30961	0.968441	1573	4	-0.41393	0.013347	0.053305	0.882829	296	1	-0.41393
C1QL3	5	0.12989	0.2994	0.968441	1574	3	-0.15926	0.5257	0.70032	0.999885	3587	2	-0.15926
ORC4L	6	0.1299	0.30966	0.968441	1575	4	-0.23508	0.80858	0.89659	0.999885	4398	2	-0.23508
LEFTY1	6	0.13015	0.31008	0.968441	1576	4	-0.29466	0.82656	0.90784	0.999885	4445	1	-0.29466
GUCA1B	5	0.13022	0.29977	0.968441	1577	1	0.53497	0.04534	0.13299	0.947902	736	4	0.53497
GNG3	6	0.13023	0.3102	0.968441	1578	3	0.083085	0.14729	0.34057	0.999885	1654	3	0.083085
ITCH	6	0.13034	0.31038	0.968441	1579	3	-0.18581	0.7819	0.88037	0.999885	4314	1	-0.18581
TNF	6	0.13045	0.31055	0.968441	1580	3	0.017362	0.25892	0.50099	0.999885	2360	3	0.017362
HOXA9	5	0.13059	0.30029	0.968441	1581	3	-0.42195	0.099939	0.25064	0.986164	1295	2	-0.42195
HPSE2	5	0.13079	0.30057	0.968441	1582	2	-0.2511	0.14396	0.32328	0.999885	1635	1	-0.2511
ITGA4	5	0.13087	0.30066	0.968441	1583	3	-0.20652	0.24665	0.45086	0.999885	2306	2	-0.20652
FOXP3	6	0.13096	0.3114	0.968685	1584	4	-0.22202	0.61267	0.78753	0.999885	3850	2	-0.22202
NFE2	6	0.1312	0.3118	0.968685	1585	4	-0.19287	0.55998	0.76241	0.999885	3686	2	-0.19287
EPHB3	5	0.13136	0.30134	0.968441	1586	1	0.1385	0.29837	0.51172	0.999885	2573	3	0.1385
IFNA1	6	0.1315	0.31235	0.96932	1587	2	0.27433	0.14945	0.34424	0.999885	1673	4	0.27433
UCHL1	5	0.13167	0.30179	0.968441	1588	3	-0.15148	0.070405	0.18937	0.968969	1013	1	-0.15148
DDHD1	5	0.13168	0.3018	0.968441	1589	2	0.42802	0.076841	0.20321	0.981103	1072	3	0.42802
MCF2	5	0.13192	0.30214	0.968441	1590	3	-0.056587	0.25656	0.46241	0.999885	2345	2	-0.056587
FOXC2	6	0.13214	0.31341	0.969791	1591	4	-0.3802	0.9847	0.98461	0.999885	4963	0	-0.3802
XRCC2	6	0.13218	0.3135	0.969791	1592	4	-0.31635	0.95139	0.95446	0.999885	4775	1	-0.31635
NOS1	6	0.13228	0.31368	0.969791	1593	4	-0.3257	0.34224	0.57809	0.999885	2807	2	-0.3257
CDK5R2	5	0.13233	0.30267	0.968441	1594	2	0.17433	0.3255	0.54287	0.999885	2712	3	0.17433
SULT4A1	6	0.13247	0.31404	0.969791	1595	3	0.026998	0.27338	0.51447	0.999885	2433	3	0.026998
EIF3H	5	0.13258	0.303	0.968441	1596	3	-0.51229	0.62629	0.7671	0.999885	3889	2	-0.51229
ADIPOR2	5	0.13286	0.30332	0.968441	1597	2	0.12669	0.35883	0.58045	0.999885	2909	3	0.12669
PHF1	6	0.13299	0.31493	0.970729	1598	4	-0.32455	0.46576	0.68876	0.999885	3358	1	-0.32455
SNCAIP	5	0.13305	0.30355	0.968441	1599	2	0.0017022	0.92011	0.92371	0.999885	4656	1	0.0017022
NDUFB8	5	0.13314	0.30369	0.968441	1600	1	0.6149	0.048083	0.13942	0.954532	765	4	0.6149
RNASEN	5	0.13342	0.30406	0.968441	1601	3	-0.35774	0.48752	0.67562	0.999885	3442	2	-0.35774
FES	6	0.13344	0.3157	0.971586	1602	2	0.077715	0.31192	0.54997	0.999885	2638	3	0.077715
INPP5D	5	0.13359	0.30426	0.968441	1603	3	-0.32265	0.54501	0.7127	0.999885	3655	2	-0.32265
FASLG	6	0.13375	0.31619	0.971968	1604	2	0.094597	0.35089	0.58598	0.999885	2866	3	0.094597
MC2R	5	0.13395	0.30478	0.968441	1605	2	0.02005	0.2602	0.46688	0.999885	2365	2	0.02005
SMAD7	5	0.13412	0.305	0.968441	1606	2	-0.096083	0.60858	0.75517	0.999885	3837	1	-0.096083
A2M	5	0.13428	0.30519	0.968441	1607	2	0.13819	0.19245	0.38513	0.999885	1969	3	0.13819
EIF2AK1	6	0.13435	0.31723	0.971968	1608	2	0.060945	0.73325	0.85167	0.999885	4223	2	0.060945
HHEX	5	0.13444	0.30542	0.968441	1609	2	0.27239	0.098345	0.2474	0.986164	1280	3	0.27239
ELK4	5	0.13451	0.3055	0.968441	1610	3	-0.34299	0.69647	0.81722	0.999885	4109	2	-0.34299
EED	6	0.13452	0.31753	0.971968	1611	4	-0.15974	0.56124	0.76299	0.999885	3692	2	-0.15974
PANK1	6	0.13457	0.31764	0.971968	1612	3	-0.47856	0.98375	0.98361	0.999885	4957	0	-0.47856
IDH3A	6	0.13461	0.31768	0.971968	1613	3	0.26666	0.0038629	0.018284	0.797489	108	3	0.26666
COL4A3	5	0.13462	0.30567	0.968441	1614	2	0.49862	0.0004069	0.0018003	0.587362	15	3	0.49862
FZD4	6	0.13462	0.3177	0.971968	1615	3	0.038093	0.30693	0.54533	0.999885	2610	3	0.038093
POLR1D	5	0.13468	0.30577	0.968441	1616	3	-0.48114	0.4167	0.6315	0.999885	3170	2	-0.48114
ADRB1	5	0.13477	0.30589	0.968441	1617	3	-0.28393	0.93851	0.93844	0.999885	4721	1	-0.28393
DLX3	5	0.13493	0.30608	0.968441	1618	1	0.24845	0.23434	0.4361	0.999885	2235	3	0.24845
APOBEC4	5	0.13494	0.3061	0.968441	1619	2	0.16984	0.24832	0.45277	0.999885	2314	3	0.16984
MAPK7	6	0.13519	0.31867	0.973121	1620	3	-0.18891	0.67443	0.8194	0.999885	4046	2	-0.18891
BLR1	6	0.13538	0.31898	0.973121	1621	2	0.33739	0.08243	0.22892	0.984672	1128	4	0.33739
B3GAT2	5	0.13538	0.30668	0.968441	1622	3	-0.26802	0.64597	0.78077	0.999885	3948	2	-0.26802
INDO	5	0.13556	0.30693	0.968441	1623	3	-0.58661	0.24503	0.44896	0.999885	2296	2	-0.58661
PRMT3	5	0.13557	0.30695	0.968441	1624	1	0.4418	0.068001	0.18405	0.968969	985	3	0.4418
CPN2	5	0.13569	0.30711	0.968441	1625	3	-0.64985	0.53913	0.70881	0.999885	3644	2	-0.64985
CYP3A4	6	0.13577	0.31964	0.973121	1626	3	-0.22137	0.81881	0.90316	0.999885	4428	2	-0.22137
EFNA1	5	0.13635	0.30796	0.968441	1627	3	-0.35775	0.31782	0.534	0.999885	2672	2	-0.35775
PLCB3	6	0.13665	0.32117	0.974403	1628	3	-0.17559	0.34109	0.57697	0.999885	2799	1	-0.17559
ITGB4	5	0.13666	0.30831	0.968441	1629	3	-0.22615	0.070779	0.19022	0.968969	1016	2	-0.22615
MDM2	5	0.13683	0.30856	0.968441	1630	2	0.079682	0.3995	0.62104	0.999885	3100	2	0.079682
ADRA1A	6	0.13685	0.32145	0.974403	1631	4	-0.51205	0.79709	0.88952	0.999885	4361	2	-0.51205
GALNT6	5	0.1369	0.30863	0.968441	1632	3	-0.59405	0.38455	0.60884	0.999885	3037	1	-0.59405
PIK3C2G	5	0.13703	0.3088	0.968441	1633	3	-0.62867	0.012576	0.048909	0.882829	281	2	-0.62867
SCN2B	5	0.13715	0.30894	0.968441	1634	3	-0.3601	0.66909	0.7972	0.999885	4024	2	-0.3601
TOB2	5	0.13715	0.30894	0.968441	1635	2	-0.028393	0.57014	0.72939	0.999885	3717	1	-0.028393
CFB	5	0.13719	0.30899	0.968441	1636	2	-0.11547	0.5177	0.69501	0.999885	3542	2	-0.11547
VSNL1	5	0.13764	0.30957	0.968441	1637	3	-0.59097	0.69153	0.81358	0.999885	4091	1	-0.59097
WNT5B	6	0.13767	0.32285	0.976398	1638	4	-0.18135	0.29204	0.53175	0.999885	2535	2	-0.18135
NCR1	5	0.138	0.31005	0.968441	1639	2	0.1513	0.0028418	0.012017	0.767577	83	3	0.1513
XRCC6	5	0.13804	0.31009	0.968441	1640	3	-0.30001	0.87785	0.89802	0.999885	4544	1	-0.30001
DAPK3	6	0.13808	0.32357	0.977096	1641	1	0.10637	0.45241	0.67696	0.999885	3303	3	0.10637
SMCHD1	5	0.13855	0.31072	0.968441	1642	2	-0.039255	0.58878	0.74175	0.999885	3778	2	-0.039255
CA3	6	0.13893	0.32494	0.979485	1643	4	-0.18244	0.75089	0.8618	0.999885	4254	1	-0.18244
MAP3K7IP3	5	0.13897	0.31131	0.968685	1644	2	-0.057181	0.092157	0.23502	0.986164	1224	1	-0.057181
CNR2	6	0.13924	0.32544	0.979764	1645	2	0.22608	0.11413	0.28481	0.987378	1438	4	0.22608
RBPJL	5	0.13929	0.31171	0.968685	1646	2	-0.0052517	0.66813	0.79653	0.999885	4022	1	-0.0052517
CHRNE	5	0.13931	0.31176	0.968685	1647	3	-0.59451	0.47265	0.66616	0.999885	3379	2	-0.59451
SLC13A5	6	0.13935	0.32562	0.979764	1648	2	-0.038052	0.67425	0.81931	0.999885	4044	1	-0.038052
PDE1A	5	0.13945	0.31195	0.968685	1649	1	0.10432	0.31234	0.52778	0.999885	2639	3	0.10432
PRDM2	5	0.14042	0.31318	0.969791	1650	2	0.12317	0.50414	0.68623	0.999885	3493	2	0.12317
PSCD2	5	0.1409	0.31379	0.969791	1651	1	0.32919	0.059773	0.1661	0.956052	909	4	0.32919
BHLHB9	5	0.14091	0.31381	0.969791	1652	2	0.17178	0.18583	0.37673	0.999885	1926	3	0.17178
DHODH	5	0.14104	0.31399	0.969791	1653	2	-0.04751	0.66277	0.79284	0.999885	3993	2	-0.04751
IL17C	6	0.1411	0.3284	0.983372	1654	3	-0.06323	0.047797	0.15384	0.954772	762	2	-0.06323
SEMA4A	6	0.14124	0.32863	0.983372	1655	4	-0.35123	0.3467	0.58217	0.999885	2837	2	-0.35123
GJA1	5	0.14171	0.31492	0.970729	1656	2	0.012205	0.13658	0.3138	0.999885	1586	2	0.012205
FMN2	5	0.14175	0.31495	0.970729	1657	3	-0.36446	0.30725	0.52186	0.999885	2611	2	-0.36446
IL9R	6	0.14186	0.32966	0.983372	1658	3	0.057351	0.26827	0.50972	0.999885	2405	3	0.057351
GABRA4	5	0.14187	0.31511	0.970729	1659	2	-0.25224	0.95175	0.95136	0.999885	4776	0	-0.25224
TNFRSF19	6	0.14193	0.32977	0.983372	1660	3	-0.16393	0.21436	0.44547	0.999885	2106	3	-0.16393
CYP4A11	6	0.14198	0.32985	0.983372	1661	3	-0.075796	0.11644	0.28894	0.987815	1461	2	-0.075796
APBB2	5	0.14233	0.31578	0.971586	1662	3	-0.22705	0.44588	0.64944	0.999885	3272	2	-0.22705
GALNT17	5	0.14283	0.3164	0.971968	1663	3	-0.36243	0.2628	0.46991	0.999885	2375	2	-0.36243
GDI1	6	0.14285	0.33141	0.983372	1664	4	-0.29043	0.37487	0.60793	0.999885	2984	1	-0.29043
DGKH	6	0.14294	0.33157	0.983372	1665	3	-0.37035	0.79828	0.89023	0.999885	4364	2	-0.37035
NEIL1	6	0.14294	0.33158	0.983372	1666	3	-0.26035	0.1569	0.3565	0.999885	1726	3	-0.26035
XBP1	6	0.14308	0.33181	0.983372	1667	2	0.040944	0.19766	0.42024	0.999885	2002	2	0.040944
CARM1	5	0.1431	0.31676	0.971968	1668	3	-0.67238	0.5192	0.69606	0.999885	3551	1	-0.67238
KIT	6	0.14316	0.33194	0.983372	1669	4	-0.23672	0.17389	0.38332	0.999885	1836	2	-0.23672
MAPK8IP2	5	0.14341	0.31716	0.971968	1670	2	0.1802	0.18199	0.37199	0.999885	1896	3	0.1802
NR3C2	6	0.14355	0.33264	0.983372	1671	3	-0.10098	0.30814	0.5465	0.999885	2616	3	-0.10098
CRHR2	6	0.14366	0.33285	0.983372	1672	1	0.14827	0.22746	0.46443	0.999885	2190	4	0.14827
LAT2	6	0.14386	0.33315	0.983372	1673	2	0.19652	0.1853	0.4012	0.999885	1925	3	0.19652
CXCL10	5	0.14391	0.31783	0.971968	1674	3	-0.1922	0.34833	0.56875	0.999885	2844	2	-0.1922
C15ORF15	6	0.14409	0.33358	0.983372	1675	4	-0.72351	0.60233	0.78241	0.999885	3820	2	-0.72351
CEL	5	0.14445	0.3185	0.973121	1676	3	-0.34443	0.60375	0.75195	0.999885	3828	1	-0.34443
OPRS1	6	0.1447	0.33455	0.983372	1677	2	0.064398	0.60347	0.78302	0.999885	3827	2	0.064398
CCND1	5	0.14503	0.31929	0.973121	1678	3	-0.147	0.53636	0.70708	0.999885	3633	1	-0.147
ELA2B	5	0.14522	0.31953	0.973121	1679	2	-0.12474	0.35514	0.57637	0.999885	2885	2	-0.12474
AKAP11	6	0.1454	0.33575	0.983372	1680	2	0.054321	0.33062	0.56738	0.999885	2737	3	0.054321
FOSL2	5	0.14541	0.31979	0.973121	1681	2	-0.10524	0.40728	0.62576	0.999885	3130	2	-0.10524
SMAD6	5	0.14554	0.31992	0.973121	1682	2	0.10945	0.2896	0.50116	0.999885	2515	3	0.10945
CD68	5	0.14556	0.31994	0.973121	1683	3	-0.21087	0.21479	0.41263	0.999885	2115	2	-0.21087
ISL1	6	0.1457	0.33625	0.983372	1684	4	-0.21708	0.18418	0.39929	0.999885	1914	2	-0.21708
DOLPP1	5	0.14572	0.32013	0.973121	1685	2	0.31582	0.11384	0.27869	0.987378	1436	3	0.31582
LEFTY2	6	0.14577	0.33636	0.983372	1686	3	-0.093422	0.64092	0.80158	0.999885	3934	2	-0.093422
EIF2AK2	6	0.14593	0.33662	0.983372	1687	2	0.62576	0.097105	0.25543	0.986164	1271	4	0.62576
UGT1A7	5	0.14619	0.32076	0.974393	1688	2	-0.1075	0.46112	0.65892	0.999885	3336	2	-0.1075
CPEB1	5	0.14636	0.32094	0.974393	1689	2	0.040103	0.3891	0.61373	0.999885	3057	2	0.040103
CDH5	6	0.14653	0.33766	0.983372	1690	3	-0.47024	0.83823	0.91082	0.999885	4459	1	-0.47024
IBSP	6	0.14655	0.33769	0.983372	1691	2	0.38277	0.025586	0.091223	0.937147	470	4	0.38277
NCOR1	6	0.14663	0.33779	0.983372	1692	2	0.050547	0.28475	0.52502	0.999885	2488	3	0.050547
HRK	6	0.14664	0.33782	0.983372	1693	3	0.16634	0.202	0.42696	0.999885	2038	3	0.16634
EIF4E2	5	0.14678	0.32152	0.974403	1694	3	-0.31946	0.68582	0.80933	0.999885	4075	2	-0.31946
MMP14	6	0.14678	0.33802	0.983372	1695	3	-0.0028488	0.32794	0.56489	0.999885	2727	3	-0.0028488
ENPP1	6	0.14694	0.33831	0.983372	1696	3	-0.18257	0.083126	0.23026	0.986164	1134	2	-0.18257
P4HB	5	0.14716	0.32201	0.975298	1697	3	-0.23699	0.81943	0.87172	0.999885	4431	1	-0.23699
HDAC6	6	0.14723	0.33881	0.983564	1698	4	-0.43136	0.69036	0.82774	0.999885	4088	1	-0.43136
PSMD13	6	0.14741	0.33906	0.983564	1699	4	-1.0485	0.31173	0.54983	0.999885	2635	1	-1.0485
PSEN2	6	0.14748	0.33916	0.983564	1700	3	0.12508	0.22773	0.46487	0.999885	2194	3	0.12508
UBE2E2	5	0.14765	0.32266	0.976398	1701	2	0.078508	0.66747	0.79611	0.999885	4017	2	0.078508
CYSLTR2	6	0.14787	0.33983	0.983802	1702	1	0.26293	0.049834	0.15944	0.954772	789	5	0.26293
NUDT1	5	0.14788	0.32295	0.976398	1703	3	-0.34308	0.37886	0.60249	0.999885	3010	1	-0.34308
RASA1	6	0.14806	0.34015	0.984164	1704	2	0.10641	0.011565	0.047538	0.882829	255	4	0.10641
GK2	5	0.14807	0.32321	0.97659	1705	3	-0.3706	0.16432	0.34947	0.999885	1773	2	-0.3706
CHST7	6	0.14863	0.34119	0.985613	1706	2	0.0039124	0.34139	0.57726	0.999885	2801	3	0.0039124
C14ORF166	6	0.14872	0.34136	0.985613	1707	4	-0.25888	0.19342	0.41374	0.999885	1975	1	-0.25888
NKD1	6	0.14887	0.3416	0.985613	1708	2	0.19681	0.17819	0.3899	0.999885	1866	3	0.19681
FLAD1	5	0.14893	0.32438	0.978957	1709	2	0.56749	0.14528	0.32497	0.999885	1642	3	0.56749
PTGDR	5	0.14908	0.3246	0.979029	1710	2	0.13839	0.014555	0.055855	0.882829	322	3	0.13839
CITED1	6	0.14911	0.342	0.986124	1711	3	-0.26815	0.68096	0.82294	0.999885	4065	2	-0.26815
IDUA	5	0.14963	0.32534	0.979764	1712	3	-0.48724	0.90037	0.91047	0.999885	4598	1	-0.48724
SNX4	6	0.1499	0.34337	0.986781	1713	4	-0.3142	0.95089	0.95411	0.999885	4773	1	-0.3142
DKK1	5	0.15002	0.32588	0.979977	1714	2	0.21792	0.17198	0.35937	0.999885	1824	3	0.21792
ABCD3	6	0.15054	0.34452	0.986781	1715	3	-0.12818	0.581	0.7721	0.999885	3749	2	-0.12818
B4GALT7	6	0.15088	0.34512	0.986781	1716	3	-0.21621	0.042968	0.14094	0.954532	703	2	-0.21621
IMPA1	6	0.15105	0.34541	0.986781	1717	2	-0.094395	0.45581	0.68001	0.999885	3319	2	-0.094395
GRIA3	5	0.15107	0.3273	0.983372	1718	3	-0.28365	0.48007	0.67099	0.999885	3420	2	-0.28365
PDE7A	6	0.15111	0.34551	0.986781	1719	2	0.69924	0.014641	0.057421	0.882829	323	4	0.69924
SMAD1	5	0.1512	0.32749	0.983372	1720	3	-0.17623	0.63457	0.77282	0.999885	3911	2	-0.17623
FOXK1	5	0.15132	0.3276	0.983372	1721	2	0.2303	0.18799	0.37951	0.999885	1939	3	0.2303
CD48	6	0.15149	0.34617	0.986781	1722	1	0.50848	0.093815	0.2497	0.986164	1240	4	0.50848
RRM1	6	0.15159	0.34633	0.986781	1723	4	-0.80276	0.013131	0.05262	0.882829	291	2	-0.80276
UBE2B	5	0.15196	0.32839	0.983372	1724	2	0.30075	0.2893	0.50081	0.999885	2512	3	0.30075
IRS4	6	0.15225	0.34747	0.988349	1725	3	0.0078607	0.15291	0.35011	0.999885	1694	3	0.0078607
H2AFX	5	0.15275	0.32943	0.983372	1726	1	-0.067148	0.96743	0.9671	0.999885	4846	0	-0.067148
KCNK1	6	0.15286	0.34844	0.988881	1727	3	-0.20593	0.31589	0.55361	0.999885	2660	2	-0.20593
NEFH	5	0.15316	0.33003	0.983372	1728	2	0.1299	0.28413	0.49492	0.999885	2484	3	0.1299
LMAN1	6	0.1532	0.34896	0.988881	1729	4	-0.15845	0.72968	0.84963	0.999885	4211	1	-0.15845
SRY	6	0.1532	0.34896	0.988881	1730	1	0.35839	0.07233	0.21052	0.981103	1029	4	0.35839
AKR1C1	5	0.15323	0.3301	0.983372	1731	3	-0.32004	0.65467	0.78712	0.999885	3969	2	-0.32004
ARHGAP6	5	0.15339	0.33033	0.983372	1732	3	-0.092618	0.26439	0.47179	0.999885	2383	1	-0.092618
KLK1	6	0.15357	0.34962	0.988881	1733	3	-0.32961	0.043599	0.14259	0.954532	711	2	-0.32961
BTC	6	0.15378	0.34999	0.989273	1734	2	0.20698	0.065541	0.19778	0.980174	963	3	0.20698
NDUFB4	5	0.15403	0.33122	0.983372	1735	3	-0.14418	0.15441	0.3368	0.999885	1705	2	-0.14418
PARP2	5	0.15415	0.33137	0.983372	1736	2	0.58739	0.032529	0.10297	0.937147	568	3	0.58739
GJD2	6	0.15434	0.35084	0.989273	1737	3	-0.050421	0.35711	0.59186	0.999885	2897	1	-0.050421
HSD17B1	6	0.15436	0.35087	0.989273	1738	4	-0.23245	0.96012	0.96084	0.999885	4815	1	-0.23245
GIPR	5	0.15451	0.3318	0.983372	1739	3	-0.29987	0.72643	0.8397	0.999885	4200	2	-0.29987
JUN	5	0.15462	0.33195	0.983372	1740	3	-0.32993	0.60218	0.75086	0.999885	3819	2	-0.32993
CDH15	6	0.15477	0.35157	0.989273	1741	4	-0.16549	0.18389	0.39884	0.999885	1911	2	-0.16549
CD44	5	0.15482	0.33222	0.983372	1742	3	-0.13444	0.045087	0.13239	0.947902	733	2	-0.13444
HLA-DQB1	6	0.1551	0.35211	0.989273	1743	2	0.20085	0.14844	0.34249	0.999885	1663	3	0.20085
CARD11	6	0.15519	0.35225	0.989273	1744	4	-0.37959	0.18738	0.40439	0.999885	1936	2	-0.37959
CDKN1A	6	0.15527	0.35238	0.989273	1745	2	0.29138	0.13849	0.3261	0.999885	1604	3	0.29138
CDT1	6	0.15529	0.3524	0.989273	1746	3	0.012482	0.011836	0.048386	0.882829	262	3	0.012482
SLC12A3	6	0.15529	0.35242	0.989273	1747	2	0.10038	0.47368	0.69571	0.999885	3382	3	0.10038
GSTA1	5	0.15533	0.33287	0.983372	1748	3	-0.3318	0.52041	0.69683	0.999885	3554	2	-0.3318
ATP6V0A2	5	0.15553	0.33309	0.983372	1749	2	0.12765	0.18341	0.37372	0.999885	1908	3	0.12765
ACCN1	5	0.1556	0.33318	0.983372	1750	3	-0.39315	0.36822	0.59086	0.999885	2955	2	-0.39315
HDAC1	6	0.15561	0.35291	0.989273	1751	4	-0.24837	0.43083	0.65783	0.999885	3210	2	-0.24837
DDEF1	5	0.15574	0.33336	0.983372	1752	3	-0.2699	0.7071	0.82509	0.999885	4143	1	-0.2699
NOTCH3	6	0.15582	0.3533	0.989273	1753	3	-0.012986	0.20544	0.43209	0.999885	2061	2	-0.012986
ACVRL1	6	0.15601	0.35362	0.989273	1754	4	-0.38586	0.65109	0.80706	0.999885	3963	2	-0.38586
CTNNAL1	6	0.15608	0.35372	0.989273	1755	4	-0.33234	0.96572	0.96561	0.999885	4839	1	-0.33234
ATG12	5	0.15612	0.33385	0.983372	1756	3	-0.28729	0.029562	0.095907	0.937147	526	2	-0.28729
PHC1	5	0.15617	0.33394	0.983372	1757	3	-0.64696	0.15705	0.34002	0.999885	1729	2	-0.64696
PTPN11	5	0.15639	0.33417	0.983372	1758	2	0.16049	0.36744	0.58999	0.999885	2949	3	0.16049
SCN9A	6	0.15669	0.35468	0.989273	1759	2	0.19183	0.14908	0.34359	0.999885	1668	3	0.19183
CD52	5	0.15672	0.33461	0.983372	1760	3	-0.22743	0.40226	0.62272	0.999885	3108	2	-0.22743
PRKX	6	0.15719	0.35553	0.989273	1761	2	0.05894	0.34635	0.58183	0.999885	2832	3	0.05894
CX3CL1	5	0.15721	0.3352	0.983372	1762	3	-0.17609	0.75615	0.85035	0.999885	4263	1	-0.17609
TLR5	5	0.15725	0.33525	0.983372	1763	2	0.17936	0.34988	0.57048	0.999885	2858	3	0.17936
SLC26A2	5	0.15731	0.33534	0.983372	1764	2	-0.069513	0.62431	0.76569	0.999885	3881	2	-0.069513
SIRT1	6	0.15738	0.35584	0.989273	1765	4	-0.15415	0.81741	0.90231	0.999885	4426	2	-0.15415
ACOX2	5	0.15751	0.33558	0.983372	1766	3	-0.25305	0.13719	0.31458	0.999885	1591	1	-0.25305
COL27A1	6	0.15752	0.35609	0.989273	1767	4	-0.21645	0.41171	0.64103	0.999885	3151	2	-0.21645
SUFU	6	0.15757	0.35615	0.989273	1768	4	-0.25668	0.74374	0.85769	0.999885	4239	1	-0.25668
PUM2	6	0.15762	0.35622	0.989273	1769	4	-0.2426	0.88771	0.92486	0.999885	4567	1	-0.2426
GRB14	5	0.15816	0.33649	0.983372	1770	3	-0.16448	0.71374	0.83007	0.999885	4162	2	-0.16448
PAG1	5	0.15832	0.3367	0.983372	1771	1	0.078468	0.5136	0.69237	0.999885	3521	2	0.078468
DNAJB4	6	0.15842	0.35753	0.989762	1772	3	-0.22282	0.31874	0.55613	0.999885	2676	3	-0.22282
CLDN2	5	0.15844	0.33687	0.983372	1773	3	-0.63409	0.59018	0.74271	0.999885	3782	2	-0.63409
HYI	6	0.15846	0.3576	0.989762	1774	4	-0.2944	0.80605	0.89498	0.999885	4388	1	-0.2944
L1CAM	6	0.15858	0.35779	0.989762	1775	2	0.18904	0.10131	0.26282	0.986947	1309	4	0.18904
RRM2B	5	0.15864	0.33716	0.983372	1776	2	1.0731	0.014293	0.054882	0.882829	316	3	1.0731
PPM1D	6	0.1587	0.35799	0.989762	1777	2	0.38485	0.054522	0.17156	0.957685	841	4	0.38485
KCNG2	5	0.15879	0.33735	0.983372	1778	3	-0.27815	0.7803	0.858	0.999885	4312	1	-0.27815
ACACA	5	0.1591	0.33778	0.983372	1779	3	-0.34977	0.78524	0.85964	0.999885	4326	1	-0.34977
SNAP23	6	0.15921	0.35882	0.989762	1780	3	-0.22641	0.49774	0.71654	0.999885	3477	2	-0.22641
ACY1	6	0.15931	0.35898	0.989762	1781	4	-0.2794	0.83616	0.91025	0.999885	4455	1	-0.2794
CD6	5	0.15937	0.33813	0.983372	1782	3	-0.19501	0.61117	0.75684	0.999885	3845	2	-0.19501
TXNDC1	5	0.15942	0.33823	0.983372	1783	1	0.075976	0.24562	0.44968	0.999885	2299	3	0.075976
CALR	6	0.15945	0.35923	0.989762	1784	1	0.06337	0.1015	0.26312	0.986947	1313	2	0.06337
PRDM1	5	0.1597	0.33853	0.983444	1785	3	-0.43862	0.20282	0.39779	0.999885	2042	1	-0.43862
IARS	6	0.15991	0.35997	0.989762	1786	3	0.014949	0.5156	0.73169	0.999885	3529	3	0.014949
TRAF3IP1	6	0.16002	0.36013	0.989762	1787	4	-0.20379	0.59656	0.77956	0.999885	3803	2	-0.20379
RPS6KB1	5	0.16056	0.33963	0.983802	1788	3	-0.29069	0.66	0.7909	0.999885	3985	1	-0.29069
TIMP3	5	0.16063	0.33971	0.983802	1789	3	-0.15627	0.47753	0.66936	0.999885	3408	2	-0.15627
CASP9	6	0.16115	0.36201	0.991619	1790	2	0.46257	0.0082551	0.036638	0.862403	205	4	0.46257
IL17RD	6	0.16115	0.36201	0.991619	1791	4	-0.19665	0.48224	0.70321	0.999885	3427	1	-0.19665
GABRG2	5	0.1618	0.34122	0.985613	1792	2	0.22843	0.13509	0.31195	0.999885	1573	3	0.22843
MICA	6	0.16201	0.36334	0.991619	1793	4	-0.18833	0.43974	0.66574	0.999885	3249	2	-0.18833
B4GALT2	5	0.16211	0.34162	0.985613	1794	2	0.1068	0.24687	0.45113	0.999885	2307	3	0.1068
YY1	6	0.16228	0.36379	0.991619	1795	3	-0.48675	0.80808	0.89628	0.999885	4394	2	-0.48675
HDAC9	6	0.16263	0.36437	0.991704	1796	4	-0.21517	0.80848	0.89655	0.999885	4396	1	-0.21517
PPP1R13L	5	0.16264	0.34236	0.986613	1797	3	-0.275	0.9614	0.96102	0.999885	4823	0	-0.275
PPP1R3A	5	0.16296	0.34281	0.986781	1798	2	0.17618	0.26823	0.47629	0.999885	2404	3	0.17618
ALG8	5	0.1633	0.34326	0.986781	1799	3	-0.28039	0.3374	0.55632	0.999885	2784	2	-0.28039
MYOG	5	0.16336	0.34337	0.986781	1800	3	-0.32244	0.70146	0.82085	0.999885	4126	2	-0.32244
PARK2	6	0.16357	0.3658	0.992692	1801	3	-0.1335	0.031404	0.10808	0.937147	551	2	-0.1335
IFIT1	5	0.16369	0.3438	0.986781	1802	2	0.17807	0.36528	0.58767	0.999885	2936	3	0.17807
ADSSL1	5	0.1639	0.34407	0.986781	1803	2	0.21765	0.33446	0.55295	0.999885	2768	3	0.21765
EPB49	6	0.16397	0.36644	0.992692	1804	2	0.22605	0.081415	0.22705	0.982996	1116	4	0.22605
NDRG2	5	0.16409	0.3443	0.986781	1805	3	-0.29494	0.0051726	0.021182	0.797489	137	1	-0.29494
PPAT	6	0.16437	0.36708	0.992692	1806	3	-0.10679	0.35847	0.59304	0.999885	2906	2	-0.10679
GABRB1	6	0.16437	0.36709	0.992692	1807	3	-0.13765	0.51709	0.73296	0.999885	3535	3	-0.13765
ATP5F1	5	0.16448	0.34485	0.986781	1808	3	-0.17061	0.31675	0.53278	0.999885	2665	1	-0.17061
SOCS3	5	0.16491	0.34544	0.986781	1809	3	-0.51099	0.69988	0.81967	0.999885	4118	1	-0.51099
ACSL5	5	0.16517	0.34575	0.986781	1810	2	0.022567	0.48483	0.67391	0.999885	3436	2	0.022567
MAN1A1	6	0.16524	0.36851	0.992692	1811	3	-0.057584	0.092088	0.24665	0.986164	1223	3	-0.057584
PTGFR	5	0.16531	0.34594	0.986781	1812	2	0.17615	0.2609	0.46776	0.999885	2366	3	0.17615
PDE11A	5	0.16537	0.34604	0.986781	1813	3	-0.17125	0.54408	0.71203	0.999885	3654	1	-0.17125
APCS	6	0.1654	0.36876	0.992692	1814	3	0.0088112	0.38259	0.61495	0.999885	3028	3	0.0088112
HRAS	5	0.16542	0.34608	0.986781	1815	2	-0.075209	0.53813	0.70819	0.999885	3640	1	-0.075209
AUH	6	0.16545	0.36883	0.992692	1816	4	-0.10858	0.53033	0.74439	0.999885	3605	2	-0.10858
CDC20	5	0.16557	0.3463	0.986781	1817	2	0.15878	0.35512	0.57634	0.999885	2884	3	0.15878
NT5C1A	6	0.1658	0.3694	0.992692	1818	3	-0.115	0.060714	0.18735	0.968969	917	2	-0.115
LY86	5	0.16583	0.34665	0.987135	1819	3	-0.32385	0.94843	0.94797	0.999885	4768	0	-0.32385
STAT6	6	0.16603	0.36976	0.992692	1820	4	-0.37305	0.66558	0.8148	0.999885	4007	2	-0.37305
PARP1	6	0.1662	0.36998	0.992692	1821	3	-0.29193	0.34188	0.57777	0.999885	2804	2	-0.29193
HSP90B1	6	0.16627	0.37011	0.992692	1822	4	-0.41254	0.54647	0.7561	0.999885	3658	2	-0.41254
TNFAIP3	6	0.16632	0.37017	0.992692	1823	4	-0.31028	0.24732	0.4901	0.999885	2309	1	-0.31028
BBOX1	5	0.16636	0.34736	0.988349	1824	1	0.50577	0.009574	0.03798	0.86243	223	3	0.50577
GNAS	5	0.16699	0.34816	0.988881	1825	3	-0.40791	0.062659	0.17244	0.960423	939	2	-0.40791
LOC390243	5	0.16714	0.34836	0.988881	1826	3	-0.3057	0.86319	0.89067	0.999885	4508	1	-0.3057
NMNAT3	6	0.16724	0.37171	0.992692	1827	2	0.198	0.041516	0.13684	0.954532	685	3	0.198
SYK	5	0.16773	0.34909	0.988881	1828	3	-0.32854	0.56033	0.72294	0.999885	3689	2	-0.32854
SLC30A3	5	0.16794	0.34938	0.988881	1829	1	0.28452	0.12912	0.30419	0.999885	1541	3	0.28452
ATP6V1D	6	0.16796	0.37287	0.992692	1830	2	0.0017978	0.8179	0.90257	0.999885	4427	2	0.0017978
ARFIP2	5	0.16806	0.34956	0.988881	1831	2	0.15995	0.52534	0.70008	0.999885	3582	2	0.15995
RHOQ	5	0.16809	0.3496	0.988881	1832	3	-0.19425	0.41359	0.62961	0.999885	3161	1	-0.19425
ALDH1A3	6	0.16829	0.37338	0.992692	1833	2	0.37846	0.088791	0.24064	0.986164	1194	4	0.37846
HPCAL1	6	0.16831	0.37341	0.992692	1834	3	-0.35061	0.64281	0.8026	0.999885	3939	2	-0.35061
CYP2C18	6	0.16836	0.37349	0.992692	1835	4	-0.1549	0.78295	0.88099	0.999885	4319	2	-0.1549
EIF1AX	5	0.16853	0.35019	0.989273	1836	3	-0.68937	0.69667	0.81739	0.999885	4110	1	-0.68937
E2F1	6	0.16866	0.37396	0.992692	1837	1	0.24174	0.20787	0.4357	0.999885	2076	4	0.24174
UGT1A9	5	0.16872	0.35045	0.989273	1838	3	-0.22359	0.5723	0.73077	0.999885	3723	2	-0.22359
IAPP	6	0.16917	0.37471	0.992692	1839	3	-0.10898	0.52225	0.73742	0.999885	3565	3	-0.10898
CCR6	5	0.16919	0.3511	0.989273	1840	2	-0.0052734	0.40042	0.62161	0.999885	3104	2	-0.0052734
MALT1	6	0.16962	0.37543	0.992692	1841	4	-0.21088	0.78653	0.88314	0.999885	4330	2	-0.21088
RASGRF1	6	0.17016	0.37621	0.992692	1842	1	0.32509	0.021362	0.078359	0.917556	420	5	0.32509
JAK3	5	0.17029	0.35256	0.989273	1843	1	0.26092	0.072598	0.19412	0.975647	1032	4	0.26092
NSMCE2	6	0.17053	0.37686	0.992692	1844	2	0.048196	0.53943	0.7523	0.999885	3645	3	0.048196
ATP2A3	6	0.17055	0.37689	0.992692	1845	4	-0.2223	0.67519	0.81984	0.999885	4049	1	-0.2223
COL4A5	6	0.17072	0.37714	0.992692	1846	4	-0.49575	0.79448	0.88798	0.999885	4356	1	-0.49575
ADORA1	5	0.17076	0.35315	0.989273	1847	2	0.13448	0.18784	0.37929	0.999885	1938	3	0.13448
BCL2	5	0.17117	0.35366	0.989273	1848	2	0.65622	0.068597	0.18541	0.968969	994	3	0.65622
STX1A	6	0.17119	0.3779	0.992692	1849	4	-0.24875	0.043948	0.14356	0.954532	715	2	-0.24875
GART	6	0.17124	0.37799	0.992692	1850	4	-0.34985	0.15927	0.36031	0.999885	1736	2	-0.34985
POLK	6	0.17128	0.37805	0.992692	1851	1	0.20064	0.048302	0.15532	0.954772	768	5	0.20064
AZIN1	5	0.17151	0.35413	0.989273	1852	3	-0.38638	0.12745	0.30195	0.999114	1535	2	-0.38638
HLA-DRB1	6	0.17163	0.37862	0.992692	1853	4	-0.21237	0.35317	0.58812	0.999885	2873	1	-0.21237
ABCB8	6	0.17178	0.37882	0.992692	1854	4	-0.19626	0.77726	0.87753	0.999885	4301	2	-0.19626
GPRC5C	5	0.17189	0.35466	0.989273	1855	3	-0.20646	0.95001	0.94956	0.999885	4770	0	-0.20646
THY1	6	0.17197	0.3791	0.992692	1856	4	-0.45978	0.97307	0.97278	0.999885	4888	0	-0.45978
CYP1A2	5	0.17219	0.35501	0.989273	1857	2	-0.063363	0.66616	0.79519	0.999885	4011	2	-0.063363
PADI2	5	0.17239	0.35531	0.989273	1858	2	0.50792	0.00099133	0.004253	0.655416	33	3	0.50792
FPGS	5	0.17273	0.35576	0.989273	1859	2	-0.113	0.84186	0.88108	0.999885	4465	1	-0.113
ASAH1	5	0.17283	0.35586	0.989273	1860	3	-0.19028	0.14972	0.33073	0.999885	1675	1	-0.19028
HNRPK	6	0.17287	0.38052	0.992692	1861	2	-0.21112	0.42697	0.65454	0.999885	3197	2	-0.21112
PIGT	5	0.17293	0.35599	0.989273	1862	3	-0.4648	0.06628	0.1803	0.965877	970	2	-0.4648
ANKRD1	5	0.17307	0.35618	0.989273	1863	2	0.26987	0.19615	0.38979	0.999885	1994	3	0.26987
HRH3	6	0.17328	0.38123	0.992692	1864	3	0.1063	0.18172	0.39548	0.999885	1892	3	0.1063
FLT3LG	5	0.17333	0.35653	0.989584	1865	3	-0.29881	0.073831	0.1968	0.980174	1041	1	-0.29881
ICOS	6	0.17376	0.38202	0.992692	1866	2	0.28211	0.14691	0.33995	0.999885	1650	3	0.28211
ANXA5	6	0.17392	0.38224	0.992692	1867	2	0.22555	0.21517	0.44664	0.999885	2120	4	0.22555
PNPO	5	0.1742	0.35758	0.989762	1868	2	-0.16613	0.52082	0.69712	0.999885	3558	1	-0.16613
LDHA	6	0.17432	0.38289	0.992692	1869	3	-0.2411	0.76392	0.86957	0.999885	4277	2	-0.2411
CLEC5A	6	0.17463	0.38338	0.992692	1870	3	-0.18466	0.63669	0.79946	0.999885	3917	2	-0.18466
PSME1	6	0.17465	0.38342	0.992692	1871	2	0.18705	0.34483	0.5805	0.999885	2821	3	0.18705
F5	5	0.17496	0.35856	0.989762	1872	3	-0.54297	0.71961	0.83456	0.999885	4180	2	-0.54297
CBX2	6	0.17497	0.38388	0.992692	1873	3	-0.088505	0.44737	0.6725	0.999885	3280	3	-0.088505
LRIG1	5	0.17513	0.35879	0.989762	1874	3	-0.23252	0.35725	0.57878	0.999885	2898	2	-0.23252
ASIP	6	0.17519	0.38416	0.992692	1875	2	0.27809	0.095551	0.25265	0.986164	1254	4	0.27809
C12ORF57	5	0.17525	0.35894	0.989762	1876	3	-0.14644	0.59162	0.74379	0.999885	3785	2	-0.14644
PLCG2	5	0.17529	0.35899	0.989762	1877	1	0.2311	0.091519	0.23372	0.986164	1216	4	0.2311
TSNAX	6	0.17558	0.38479	0.992797	1878	4	-0.14241	0.013935	0.055127	0.882829	308	2	-0.14241
NRG1	5	0.1756	0.35937	0.989762	1879	2	0.0059518	0.68594	0.80941	0.999885	4076	2	0.0059518
CAV1	6	0.17562	0.38486	0.992797	1880	2	0.2253	0.13827	0.32573	0.999885	1603	3	0.2253
TCF15	5	0.17581	0.35967	0.989762	1881	3	-0.39839	0.36911	0.59185	0.999885	2961	2	-0.39839
ST3GAL5	5	0.17591	0.3598	0.989762	1882	2	-0.062432	0.4263	0.63733	0.999885	3192	2	-0.062432
C4A	5	0.17611	0.36	0.989762	1883	3	-0.19492	0.52524	0.70004	0.999885	3581	2	-0.19492
HSPA1L	5	0.17638	0.36039	0.989945	1884	3	-0.17302	0.08625	0.22295	0.981103	1174	2	-0.17302
ALOX12B	5	0.17661	0.36068	0.990215	1885	3	-0.15546	0.44943	0.65165	0.999885	3289	2	-0.15546
GSR	5	0.17731	0.36161	0.991619	1886	3	-0.43051	0.0091772	0.036517	0.862403	216	2	-0.43051
IFNGR2	5	0.17764	0.36203	0.991619	1887	2	-0.017533	0.63619	0.77389	0.999885	3915	2	-0.017533
PTPN22	6	0.17779	0.3882	0.995354	1888	4	-0.176	0.74737	0.85976	0.999885	4244	1	-0.176
DRD1	5	0.17781	0.36228	0.991619	1889	3	-0.54279	0.3785	0.60208	0.999885	3006	2	-0.54279
B4GALT6	6	0.17835	0.38914	0.996535	1890	3	-0.0062488	0.37167	0.6049	0.999885	2970	3	-0.0062488
IL27	5	0.17846	0.36315	0.991619	1891	2	-0.11721	0.061144	0.16909	0.957685	922	2	-0.11721
IKBKAP	5	0.17866	0.36343	0.991619	1892	2	0.13024	0.071182	0.19107	0.968969	1020	3	0.13024
UCHL3	5	0.17871	0.36349	0.991619	1893	3	-0.12092	0.41974	0.63333	0.999885	3179	1	-0.12092
GGCX	5	0.17881	0.36361	0.991619	1894	3	-0.3084	0.27199	0.4807	0.999885	2423	2	-0.3084
MARS2	5	0.17887	0.36369	0.991619	1895	3	-0.31689	0.72445	0.83825	0.999885	4193	2	-0.31689
LRRK2	5	0.17902	0.36388	0.991619	1896	3	-0.070642	0.43223	0.64109	0.999885	3214	2	-0.070642
LMNA	5	0.17916	0.36408	0.991619	1897	3	-0.39293	0.16872	0.35515	0.999885	1802	2	-0.39293
GPR161	5	0.17921	0.36414	0.991619	1898	2	0.128	0.25685	0.46279	0.999885	2347	3	0.128
COX5A	6	0.17964	0.39126	0.997166	1899	2	0.12519	0.36118	0.59548	0.999885	2918	3	0.12519
CHST13	6	0.17983	0.39153	0.997166	1900	2	0.041682	0.44261	0.6682	0.999885	3262	3	0.041682
TKTL1	5	0.17983	0.36496	0.992692	1901	2	0.035915	0.56368	0.72511	0.999885	3701	2	0.035915
MAP3K14	5	0.17995	0.36515	0.992692	1902	2	0.91997	0.058427	0.16311	0.954772	893	3	0.91997
CCR7	6	0.18014	0.392	0.997166	1903	4	-0.19342	0.94249	0.94898	0.999885	4739	1	-0.19342
ABCD1	6	0.18019	0.39208	0.997166	1904	4	-0.19304	0.051953	0.16501	0.956052	807	2	-0.19304
HS3ST2	6	0.18037	0.39238	0.997166	1905	3	-0.35645	0.59586	0.77923	0.999885	3797	2	-0.35645
PIWIL3	5	0.18037	0.36566	0.992692	1906	3	-0.27629	0.22011	0.41902	0.999885	2150	2	-0.27629
WNT9B	6	0.18075	0.39297	0.997193	1907	1	0.40801	0.0081944	0.036405	0.862403	203	5	0.40801
CCL1	6	0.18085	0.39312	0.997193	1908	4	-0.2919	0.58533	0.77417	0.999885	3764	2	-0.2919
PLTP	5	0.181	0.36641	0.992692	1909	2	-0.018673	0.41586	0.631	0.999885	3168	2	-0.018673
FOSB	6	0.18131	0.39384	0.997193	1910	2	-0.010611	0.53676	0.7501	0.999885	3634	3	-0.010611
CHRM2	5	0.18138	0.36689	0.992692	1911	3	-0.25176	0.12287	0.29597	0.994301	1505	2	-0.25176
LSM8	5	0.18148	0.36702	0.992692	1912	3	-0.4636	0.32727	0.54489	0.999885	2725	2	-0.4636
EMR3	5	0.18151	0.36705	0.992692	1913	3	-0.19814	0.64055	0.77687	0.999885	3932	2	-0.19814
SALL4	5	0.18182	0.36738	0.992692	1914	2	0.50039	0.13346	0.3098	0.999885	1567	3	0.50039
ATG9B	5	0.1821	0.36774	0.992692	1915	2	0.14784	0.085404	0.22119	0.981103	1161	3	0.14784
MTA2	6	0.18221	0.3953	0.997193	1916	3	0.44283	0.040457	0.13391	0.947902	672	3	0.44283
MYL2	6	0.18297	0.39645	0.997193	1917	1	0.13694	0.22757	0.46462	0.999885	2192	4	0.13694
CYP2B6	6	0.18304	0.39654	0.997193	1918	3	-0.19911	0.73296	0.85154	0.999885	4221	1	-0.19911
VIP	5	0.18305	0.36894	0.992692	1919	2	0.049091	0.23579	0.43776	0.999885	2243	2	0.049091
EIF4EBP2	6	0.18315	0.39676	0.997193	1920	3	-0.12496	0.5614	0.76306	0.999885	3694	2	-0.12496
WEE1	6	0.1832	0.39682	0.997193	1921	3	0.11603	0.10438	0.26804	0.986947	1347	3	0.11603
NR2C2	5	0.18336	0.36933	0.992692	1922	2	-0.2657	0.98133	0.98092	0.999885	4942	0	-0.2657
C1QC	5	0.18367	0.36972	0.992692	1923	2	0.017671	0.61819	0.76147	0.999885	3865	2	0.017671
TTR	6	0.18371	0.39763	0.997193	1924	3	-0.0051132	0.058225	0.18104	0.96626	889	3	-0.0051132
ITK	6	0.18375	0.39769	0.997193	1925	3	-0.097069	0.058433	0.18152	0.96626	894	2	-0.097069
NDST1	5	0.18389	0.37002	0.992692	1926	3	-0.14838	0.85937	0.88894	0.999885	4499	1	-0.14838
LAMB1	6	0.18389	0.39792	0.997193	1927	2	0.010497	0.43145	0.65841	0.999885	3212	2	0.010497
LOC441996	5	0.18392	0.37006	0.992692	1928	3	-0.25042	0.57279	0.73111	0.999885	3725	2	-0.25042
ST3GAL4	6	0.18393	0.39801	0.997193	1929	3	-0.17424	0.57659	0.77007	0.999885	3731	2	-0.17424
BP75	5	0.18398	0.37014	0.992692	1930	1	0.36592	0.087332	0.22515	0.981909	1182	4	0.36592
BET1L	5	0.18429	0.37054	0.992692	1931	2	0.19031	0.12105	0.29265	0.992174	1494	3	0.19031
GALNTL1	5	0.18442	0.37072	0.992692	1932	3	-0.18842	0.34966	0.57024	0.999885	2856	2	-0.18842
PCGF2	5	0.18448	0.37079	0.992692	1933	3	-0.59947	0.75609	0.85034	0.999885	4262	1	-0.59947
NKD2	6	0.18452	0.39893	0.997193	1934	3	-0.35927	0.89482	0.92742	0.999885	4581	1	-0.35927
GRWD1	6	0.18481	0.3994	0.997193	1935	1	0.41149	0.13642	0.32269	0.999885	1584	4	0.41149
CRP	5	0.18491	0.37135	0.992692	1936	3	-0.16021	0.86905	0.89356	0.999885	4520	1	-0.16021
ATP12A	5	0.18504	0.3715	0.992692	1937	3	-0.27913	0.084048	0.21841	0.981103	1147	2	-0.27913
CLIC1	5	0.18537	0.37192	0.992692	1938	2	-0.031155	0.45374	0.6543	0.999885	3307	2	-0.031155
EZH2	6	0.18596	0.40128	0.997193	1939	3	0.035398	0.08199	0.2281	0.983793	1123	3	0.035398
SERPINE2	5	0.18599	0.37264	0.992692	1940	2	-0.059781	0.082182	0.21446	0.981103	1125	2	-0.059781
NDEL1	5	0.18603	0.37269	0.992692	1941	2	0.055492	0.37867	0.60225	0.999885	3009	3	0.055492
XRCC5	6	0.18628	0.40177	0.997193	1942	4	-0.19968	0.45899	0.68282	0.999885	3331	1	-0.19968
CD82	5	0.1863	0.37308	0.992692	1943	2	0.18083	0.33019	0.5481	0.999885	2735	3	0.18083
PAH	6	0.1864	0.40197	0.997193	1944	4	-0.16531	0.93473	0.94464	0.999885	4708	1	-0.16531
SH3GL3	6	0.18647	0.40208	0.997193	1945	2	0.019448	0.48633	0.70682	0.999885	3438	3	0.019448
AKAP6	6	0.18656	0.40219	0.997193	1946	3	0.12014	0.012506	0.050615	0.882829	278	3	0.12014
TOP3A	5	0.18657	0.37343	0.992692	1947	3	-0.23231	0.56241	0.72434	0.999885	3698	2	-0.23231
TEK	5	0.18661	0.37348	0.992692	1948	2	0.10673	0.43853	0.64493	0.999885	3240	2	0.10673
LMO2	6	0.18676	0.40253	0.997193	1949	4	-0.2775	0.5038	0.72157	0.999885	3492	1	-0.2775
DCTD	5	0.18703	0.37403	0.992692	1950	3	-0.18124	0.40332	0.62329	0.999885	3113	1	-0.18124
ARNT	6	0.18716	0.40315	0.997193	1951	3	-0.14737	0.25103	0.49355	0.999885	2325	3	-0.14737
GTF2A1L	6	0.18757	0.40386	0.997193	1952	2	0.43966	0.022293	0.081181	0.920536	433	3	0.43966
FZD1	6	0.18758	0.40387	0.997193	1953	3	-0.17006	0.34411	0.57984	0.999885	2818	2	-0.17006
CLDN1	6	0.18779	0.40417	0.997193	1954	4	-0.16759	0.83645	0.91032	0.999885	4456	1	-0.16759
LTBR	6	0.18794	0.40436	0.997193	1955	1	0.78764	0.0010228	0.0051948	0.687252	37	5	0.78764
IGFBP1	5	0.18815	0.37549	0.992692	1956	2	0.2892	0.27329	0.48227	0.999885	2432	3	0.2892
RDH12	6	0.18824	0.40485	0.997193	1957	3	-0.043143	0.46498	0.6881	0.999885	3352	3	-0.043143
SLC32A1	5	0.18831	0.3757	0.992692	1958	3	-0.21874	0.60213	0.75082	0.999885	3818	2	-0.21874
GPR81	6	0.18857	0.40538	0.997193	1959	4	-0.15311	0.18334	0.39798	0.999885	1906	2	-0.15311
SLC25A1	6	0.18867	0.40554	0.997193	1960	2	0.31413	0.13422	0.31901	0.999885	1571	4	0.31413
RPS3A	5	0.18883	0.37632	0.992692	1961	3	-0.22664	0.65987	0.79083	0.999885	3984	2	-0.22664
ICAM1	6	0.18898	0.40602	0.997193	1962	4	-0.22412	0.64455	0.80354	0.999885	3945	2	-0.22412
LUM	5	0.18903	0.37657	0.992692	1963	3	-0.31553	0.34889	0.56939	0.999885	2850	2	-0.31553
TAL1	6	0.1892	0.40637	0.997193	1964	2	0.28081	0.25933	0.50138	0.999885	2362	3	0.28081
BBS4	6	0.18922	0.4064	0.997193	1965	2	0.38189	0.074117	0.21386	0.981103	1046	3	0.38189
BTRC	5	0.18938	0.37708	0.992692	1966	1	0.32067	0.044296	0.13055	0.947902	724	4	0.32067
GABRE	5	0.18943	0.37715	0.992692	1967	3	-0.12065	0.39715	0.61957	0.999885	3090	1	-0.12065
ENO2	6	0.18944	0.40673	0.997193	1968	4	-0.15923	0.75672	0.86524	0.999885	4264	2	-0.15923
GRIK4	6	0.18959	0.40697	0.997193	1969	3	-0.12896	0.28657	0.52683	0.999885	2495	2	-0.12896
MYL9	6	0.18977	0.40727	0.997193	1970	2	0.19786	0.1269	0.30675	0.999885	1531	4	0.19786
MEOX2	5	0.18999	0.37786	0.992692	1971	2	0.34067	0.13635	0.31357	0.999885	1583	3	0.34067
AMT	5	0.19006	0.37796	0.992692	1972	3	-0.11846	0.60044	0.7497	0.999885	3811	2	-0.11846
GSTA5	6	0.19041	0.40824	0.997193	1973	3	-0.39538	0.96761	0.96741	0.999885	4850	1	-0.39538
F12	5	0.19045	0.37845	0.992692	1974	2	-0.034052	0.58571	0.73971	0.999885	3766	2	-0.034052
COMT	6	0.19053	0.40845	0.997193	1975	3	-0.34504	0.37698	0.6099	0.999885	2996	2	-0.34504
HLA-A	5	0.19069	0.37875	0.992692	1976	2	0.11067	0.28454	0.49537	0.999885	2485	3	0.11067
ERAF	5	0.19076	0.37884	0.992692	1977	2	0.1826	0.2668	0.47463	0.999885	2399	3	0.1826
F13A1	5	0.1909	0.37902	0.992692	1978	3	-0.32393	0.5547	0.71915	0.999885	3672	2	-0.32393
ITGA2	5	0.19091	0.37904	0.992692	1979	2	0.2846	0.44611	0.64957	0.999885	3274	2	0.2846
JAK2	6	0.19095	0.40906	0.997193	1980	3	-0.1896	0.5239	0.73886	0.999885	3576	2	-0.1896
SLC9A1	6	0.19107	0.40925	0.997193	1981	4	-0.18097	0.79554	0.8886	0.999885	4360	2	-0.18097
GDNF	5	0.19137	0.37963	0.992692	1982	2	-0.04027	0.042701	0.12696	0.947902	696	2	-0.04027
FGF6	6	0.19143	0.40986	0.997193	1983	2	0.1038	0.13789	0.32511	0.999885	1599	3	0.1038
SCYL1	5	0.19162	0.37997	0.992692	1984	3	-0.16679	0.94451	0.94412	0.999885	4751	1	-0.16679
SRP9	5	0.19173	0.38011	0.992692	1985	2	0.21271	0.24786	0.45226	0.999885	2312	3	0.21271
BCKDHA	5	0.19177	0.38015	0.992692	1986	3	-0.57028	0.2502	0.45492	0.999885	2320	2	-0.57028
TACR2	6	0.19192	0.41064	0.997193	1987	3	-0.047857	0.44126	0.66711	0.999885	3257	2	-0.047857
COQ3	5	0.19194	0.38037	0.992692	1988	2	0.019438	0.57955	0.73559	0.999885	3744	2	0.019438
TP53	5	0.19199	0.38044	0.992692	1989	2	0.17111	0.35545	0.57671	0.999885	2888	3	0.17111
PTGIR	5	0.19215	0.38063	0.992692	1990	2	-0.0611	0.36482	0.58719	0.999885	2933	2	-0.0611
BMP1	6	0.19217	0.41104	0.997193	1991	2	0.38223	0.022026	0.080425	0.91816	430	3	0.38223
UBE2J2	5	0.19229	0.38082	0.992692	1992	3	-0.22864	0.57005	0.72932	0.999885	3716	1	-0.22864
FGF20	6	0.19236	0.41131	0.997193	1993	4	-0.085372	0.40508	0.63514	0.999885	3123	1	-0.085372
MAPK14	6	0.19241	0.41139	0.997193	1994	4	-0.12885	0.69448	0.83004	0.999885	4098	2	-0.12885
GABRB2	5	0.19255	0.38119	0.992692	1995	3	-0.27873	0.58163	0.73697	0.999885	3754	2	-0.27873
PLA2G3	5	0.19257	0.38121	0.992692	1996	3	-0.21027	0.70069	0.82027	0.999885	4121	2	-0.21027
SLC2A1	6	0.19262	0.41171	0.997193	1997	4	-0.28008	0.80647	0.89525	0.999885	4389	2	-0.28008
REV3L	6	0.19269	0.41186	0.997193	1998	1	0.34697	0.14838	0.34237	0.999885	1662	4	0.34697
PDE10A	6	0.19288	0.4122	0.997193	1999	3	0.049813	0.31707	0.5546	0.999885	2666	3	0.049813
[truncated: 3,047 more rows]

## Sheet: Raw.counts
shRNA	Gene	LAP1_norm	LAP_2_3_norm	DMSO1_norm	DMSO_2_3_norm
4501844|NM_001088.1|38903	AANAT	544	651	1023	1118
4501844|NM_001088.1|38904	AANAT	410	409	434	375
4501844|NM_001088.1|38905	AANAT	660	594	779	836
4501844|NM_001088.1|38906	AANAT	81	18	64	98
4501844|NM_001088.1|38907	AANAT	2224	2290	1482	1532
4501844|NM_001088.1|54352	AANAT	331	232	628	576
4501848|NM_001089.1|46287	ABCA3	473	567	1216	996
4501848|NM_001089.1|46288	ABCA3	64	78	131	94
4501848|NM_001089.1|46289	ABCA3	353	335	190	122
4501848|NM_001089.1|46290	ABCA3	47	55	20	7
4501848|NM_001089.1|46291	ABCA3	1307	1325	2064	2150
4501848|NM_001089.1|54353	ABCA3	4863	4645	3229	3397
4501870|NM_003501.1|41765	ACOX3	298	277	167	176
4501870|NM_003501.1|41766	ACOX3	204	206	242	203
4501870|NM_003501.1|41767	ACOX3	368	378	281	331
4501870|NM_003501.1|41768	ACOX3	1923	2169	1330	1449
4501870|NM_003501.1|41769	ACOX3	215	320	220	182
4501870|NM_003501.1|54354	ACOX3	69	51	151	124
4501882|NM_001613.1|49980	ACTA2	67	265	205	192
4501882|NM_001613.1|49981	ACTA2	918	944	1164	1195
4501882|NM_001613.1|49982	ACTA2	40	32	15	29
4501882|NM_001613.1|49983	ACTA2	69	81	91	93
4501882|NM_001613.1|49984	ACTA2	1747	1346	1570	1333
4501882|NM_001613.1|54355	ACTA2	3448	3834	4358	4256
4501892|NM_001103.1|44335	ACTN2	1335	1498	1022	893
4501892|NM_001103.1|44336	ACTN2	702	631	781	739
4501892|NM_001103.1|44337	ACTN2	1411	1123	944	860
4501892|NM_001103.1|44338	ACTN2	296	319	695	625
4501892|NM_001103.1|44339	ACTN2	410	427	325	284
4501892|NM_001103.1|54356	ACTN2	1334	1144	750	676
4501900|NM_000666.1|43565	ACY1	119	195	254	188
4501900|NM_000666.1|43566	ACY1	69	84	203	240
4501900|NM_000666.1|43567	ACY1	839	694	950	825
4501900|NM_000666.1|43568	ACY1	190	152	295	317
4501900|NM_000666.1|53551	ACY1	888	878	762	704
4501900|NM_000666.1|54357	ACY1	1986	2336	2192	2444
4501944|NM_001124.1|49019	ADM	581	646	638	582
4501944|NM_001124.1|49020	ADM	91	55	185	157
4501944|NM_001124.1|49021	ADM	1841	2336	1911	2148
4501944|NM_001124.1|53448	ADM	31	8	28	46
4501944|NM_001124.1|53449	ADM	781	899	677	714
4501944|NM_001124.1|54358	ADM	311	254	159	314
4501988|NM_001134.1|44635	AFP	613	709	1010	785
4501988|NM_001134.1|44636	AFP	349	537	644	657
4501988|NM_001134.1|44637	AFP	102	131	204	121
4501988|NM_001134.1|44638	AFP	1598	1104	1712	1754
4501988|NM_001134.1|44639	AFP	829	630	736	691
4501988|NM_001134.1|54359	AFP	578	632	699	718
4501992|NM_003659.1|41661	AGPS	191	118	366	304
4501992|NM_003659.1|41662	AGPS	661	625	993	1139
4501992|NM_003659.1|41663	AGPS	379	273	524	574
4501992|NM_003659.1|41664	AGPS	4473	4000	2599	2507
4501992|NM_003659.1|41665	AGPS	571	692	749	689
4501992|NM_003659.1|54360	AGPS	1556	1812	1413	1657
4501994|NM_001138.1|49278	AGRP	253	322	215	241
4501994|NM_001138.1|54274	AGRP	64	57	88	55
4501994|NM_001138.1|54275	AGRP	127	75	104	89
4501994|NM_001138.1|54276	AGRP	851	965	898	948
4501994|NM_001138.1|54361	AGRP	1733	2042	1208	1455
4501994|NM_001138.1|54362	AGRP	243	215	223	229
4502004|NM_001622.1|33027	AHSG	2475	2360	2339	2032
4502004|NM_001622.1|33028	AHSG	701	554	1140	1113
4502004|NM_001622.1|33029	AHSG	391	278	416	428
4502004|NM_001622.1|33030	AHSG	1	0	18	8
4502004|NM_001622.1|53840	AHSG	923	858	586	452
4502004|NM_001622.1|54363	AHSG	423	529	681	797
4502010|NM_000476.1|32648	AK1	445	487	211	199
4502010|NM_000476.1|32649	AK1	495	597	459	474
4502010|NM_000476.1|32650	AK1	670	453	547	613
4502010|NM_000476.1|32651	AK1	423	400	491	390
4502010|NM_000476.1|32690	AK1	704	728	869	777
4502010|NM_000476.1|54364	AK1	292	240	212	306
4502040|NM_000693.1|37141	ALDH1A3	28	0	21	32
4502040|NM_000693.1|37142	ALDH1A3	1820	1662	971	771
4502040|NM_000693.1|37143	ALDH1A3	1162	1018	1071	896
4502040|NM_000693.1|37144	ALDH1A3	794	786	542	603
4502040|NM_000693.1|37145	ALDH1A3	245	196	158	153
4502040|NM_000693.1|54365	ALDH1A3	918	1230	1699	1967
4502094|NM_001150.1|42964	ANPEP	292	238	469	325
4502094|NM_001150.1|42965	ANPEP	331	415	299	281
4502094|NM_001150.1|42966	ANPEP	294	418	637	676
4502094|NM_001150.1|42967	ANPEP	532	648	958	963
4502094|NM_001150.1|42968	ANPEP	538	548	630	639
4502094|NM_001150.1|54366	ANPEP	530	305	263	267
4502100|NM_000700.1|44389	ANXA1	44	60	167	184
4502100|NM_000700.1|44390	ANXA1	165	137	14	10
4502100|NM_000700.1|44391	ANXA1	306	342	371	467
4502100|NM_000700.1|44392	ANXA1	678	700	702	823
4502100|NM_000700.1|53626	ANXA1	497	560	913	1021
4502100|NM_000700.1|54367	ANXA1	1871	1708	1885	1871
4502112|NM_001630.1|44354	ANXA8	1140	1002	614	569
4502112|NM_001630.1|44355	ANXA8	2100	1971	2812	2853
4502112|NM_001630.1|44356	ANXA8	203	150	123	161
4502112|NM_001630.1|44357	ANXA8	573	528	575	554
4502112|NM_001630.1|44358	ANXA8	184	297	445	544
4502112|NM_001630.1|54368	ANXA8	391	470	703	625
4502146|NM_001642.1|33035	APLP2	313	369	286	336
4502146|NM_001642.1|33036	APLP2	582	595	594	493
4502146|NM_001642.1|33037	APLP2	376	386	216	238
4502146|NM_001642.1|33038	APLP2	523	385	106	100
4502146|NM_001642.1|33039	APLP2	272	261	170	152
4502146|NM_001642.1|54369	APLP2	1100	1203	1236	1191
4502148|NM_001643.1|46987	APOA2	652	1036	1247	1079
4502148|NM_001643.1|46988	APOA2	757	469	726	730
4502148|NM_001643.1|46989	APOA2	684	677	280	376
4502148|NM_001643.1|46990	APOA2	30	39	16	22
4502148|NM_001643.1|46991	APOA2	1376	1519	872	1014
4502148|NM_001643.1|54370	APOA2	412	384	608	559
4502186|NM_001170.1|46396	AQP7	83	11	109	125
4502186|NM_001170.1|46397	AQP7	36	27	75	78
4502186|NM_001170.1|46398	AQP7	21	47	71	105
4502186|NM_001170.1|46399	AQP7	1332	1493	1000	1152
4502186|NM_001170.1|54371	AQP7	531	497	1284	1301
4502186|NM_001170.1|54372	AQP7	948	681	989	917
4502192|NM_001654.1|30288	ARAF	3146	3132	2866	3069
4502192|NM_001654.1|30289	ARAF	2422	2279	2306	1939
4502192|NM_001654.1|30290	ARAF	343	258	362	420
4502192|NM_001654.1|30291	ARAF	1453	1273	1521	1307
4502192|NM_001654.1|30292	ARAF	449	410	336	289
4502192|NM_001654.1|54373	ARAF	812	793	1142	1121
4502202|NM_001659.1|42252	ARF3	366	292	431	275
4502202|NM_001659.1|42253	ARF3	855	807	819	890
4502202|NM_001659.1|42254	ARF3	102	221	96	95
4502202|NM_001659.1|42255	ARF3	413	463	262	276
4502202|NM_001659.1|42256	ARF3	2810	2017	3002	2605
4502202|NM_001659.1|54374	ARF3	1400	1832	1334	1390
4502240|NM_000047.1|43383	ARSE	158	123	120	107
4502240|NM_000047.1|43384	ARSE	556	401	129	200
4502240|NM_000047.1|43385	ARSE	3563	3541	3332	3460
4502240|NM_000047.1|43386	ARSE	1013	1121	637	757
4502240|NM_000047.1|53730	ARSE	36	50	36	67
4502240|NM_000047.1|54375	ARSE	800	781	709	798
4502248|NM_003887.1|37812	DDEF2	1044	728	321	384
4502248|NM_003887.1|37813	DDEF2	2945	3290	3204	3184
4502248|NM_003887.1|37814	DDEF2	345	208	186	178
4502248|NM_003887.1|37815	DDEF2	734	559	904	906
4502248|NM_003887.1|49426	DDEF2	101	171	106	61
4502248|NM_003887.1|54376	DDEF2	656	742	862	664
4502326|NM_001698.1|43801	AUH	1350	1357	1326	1841
4502326|NM_001698.1|43802	AUH	88	152	175	181
4502326|NM_001698.1|43803	AUH	519	414	575	639
4502326|NM_001698.1|43804	AUH	4866	4295	5421	4647
4502326|NM_001698.1|53595	AUH	78	121	81	44
4502326|NM_001698.1|54377	AUH	1650	1668	1432	1446
4502406|NM_001713.1|39227	BHMT	2111	2166	1879	1786
4502406|NM_001713.1|39228	BHMT	980	911	944	865
4502406|NM_001713.1|39229	BHMT	1194	1452	2023	1856
4502406|NM_001713.1|39230	BHMT	91	124	186	133
4502406|NM_001713.1|39231	BHMT	974	1129	1505	1418
4502406|NM_001713.1|54378	BHMT	161	173	257	298
4502418|NM_000713.1|41856	BLVRB	113	26	81	37
4502418|NM_000713.1|41857	BLVRB	119	36	79	83
4502418|NM_000713.1|41858	BLVRB	1076	948	562	418
4502418|NM_000713.1|41859	BLVRB	1585	1487	1182	1315
4502418|NM_000713.1|41860	BLVRB	115	179	281	281
4502418|NM_000713.1|54379	BLVRB	1137	1177	1284	1319
4502426|NM_001719.1|46076	BMP7	117	190	241	198
4502426|NM_001719.1|46077	BMP7	381	295	110	122
4502426|NM_001719.1|46078	BMP7	276	191	239	284
4502426|NM_001719.1|46079	BMP7	1137	1148	1130	959
4502426|NM_001719.1|46080	BMP7	1659	1302	1795	1606
4502426|NM_001719.1|54380	BMP7	1377	1566	1075	1223
4502430|NM_001203.1|30183	BMPR1B	906	952	654	697
4502430|NM_001203.1|30184	BMPR1B	632	802	950	982
4502430|NM_001203.1|30185	BMPR1B	1526	1832	1675	1777
4502430|NM_001203.1|30186	BMPR1B	38	66	55	79
4502430|NM_001203.1|30187	BMPR1B	4277	4746	2801	3025
4502430|NM_001203.1|54381	BMPR1B	91	163	331	284
4502454|NM_001727.1|33664	BRS3	1731	1458	2664	2590
4502454|NM_001727.1|33665	BRS3	482	525	212	351
4502454|NM_001727.1|33666	BRS3	6	4	33	16
4502454|NM_001727.1|33667	BRS3	1129	1435	1352	1435
4502454|NM_001727.1|54382	BRS3	351	328	350	411
4502454|NM_001727.1|54383	BRS3	93	68	27	56
4502460|NM_001729.1|50166	BTC	16	26	108	105
4502460|NM_001729.1|50167	BTC	2805	2524	1941	1809
4502460|NM_001729.1|50168	BTC	1406	1603	1013	1329
4502460|NM_001729.1|50169	BTC	2083	1710	1911	2134
4502460|NM_001729.1|50170	BTC	63	82	338	268
4502460|NM_001729.1|54384	BTC	336	197	113	143
4502472|NM_001731.1|31786	BTG1	160	162	188	194
4502472|NM_001731.1|31787	BTG1	2544	2680	2060	1874
4502472|NM_001731.1|31788	BTG1	814	690	1365	1143
4502472|NM_001731.1|31789	BTG1	494	449	482	519
4502472|NM_001731.1|31790	BTG1	476	476	305	332
4502472|NM_001731.1|54385	BTG1	629	561	482	433
4502484|NM_001584.1|43144	MPPED2	639	506	372	411
4502484|NM_001584.1|43145	MPPED2	1207	1586	1429	1700
4502484|NM_001584.1|43146	MPPED2	575	688	416	358
4502484|NM_001584.1|43147	MPPED2	1749	1774	1552	1713
4502484|NM_001584.1|43148	MPPED2	1242	1064	1137	1361
4502484|NM_001584.1|54386	MPPED2	271	350	227	199
4502516|NM_001738.1|50255	CA1	597	389	339	263
4502516|NM_001738.1|50256	CA1	193	98	263	251
4502516|NM_001738.1|50257	CA1	52	55	12	12
4502516|NM_001738.1|50258	CA1	302	280	310	286
4502516|NM_001738.1|50259	CA1	696	443	577	484
4502516|NM_001738.1|54387	CA1	883	1170	905	994
4502520|NM_001739.1|43824	CA5A	381	340	510	423
4502520|NM_001739.1|43825	CA5A	1038	796	493	431
4502520|NM_001739.1|52287	CA5A	984	906	1665	1408
4502520|NM_001739.1|52288	CA5A	3984	4060	3250	3254
4502520|NM_001739.1|52289	CA5A	57	202	82	107
4502520|NM_001739.1|54388	CA5A	239	202	268	318
4502522|NM_000718.1|41066	CACNA1B	201	166	149	169
4502522|NM_000718.1|41067	CACNA1B	2772	2706	991	1122
4502522|NM_000718.1|41068	CACNA1B	109	107	106	76
4502522|NM_000718.1|41069	CACNA1B	392	321	79	123
4502522|NM_000718.1|41070	CACNA1B	84	65	19	19
4502522|NM_000718.1|54389	CACNA1B	27	65	31	24
4502526|NM_000720.1|41081	CACNA1D	144	150	116	87
4502526|NM_000720.1|41082	CACNA1D	1325	1317	1189	972
4502526|NM_000720.1|41083	CACNA1D	914	832	511	599
4502526|NM_000720.1|41084	CACNA1D	102	162	174	123
4502526|NM_000720.1|41085	CACNA1D	92	96	122	88
4502526|NM_000720.1|54390	CACNA1D	361	317	479	634
4502566|NM_003688.1|30384	CASK	543	384	525	510
4502566|NM_003688.1|30385	CASK	177	114	304	272
4502566|NM_003688.1|30386	CASK	671	677	1371	1407
4502566|NM_003688.1|30387	CASK	305	315	217	225
4502566|NM_003688.1|30388	CASK	478	377	657	675
4502566|NM_003688.1|54391	CASK	8	12	9	24
4502650|NM_001771.1|45147	CD22	544	451	938	1083
4502650|NM_001771.1|45148	CD22	1002	1055	672	824
4502650|NM_001771.1|45149	CD22	293	466	803	964
4502650|NM_001771.1|45150	CD22	99	123	168	178
4502650|NM_001771.1|54151	CD22	1159	991	1714	1681
4502650|NM_001771.1|54392	CD22	54	69	75	93
4502660|NM_001773.1|45060	CD34	119	110	366	275
4502660|NM_001773.1|45061	CD34	508	613	640	626
4502660|NM_001773.1|45062	CD34	1	0	16	16
4502660|NM_001773.1|45063	CD34	234	286	287	250
4502660|NM_001773.1|45064	CD34	205	384	265	311
4502660|NM_001773.1|54393	CD34	687	766	245	429
4502662|NM_001774.1|45090	CD37	648	579	506	425
4502662|NM_001774.1|45091	CD37	206	267	124	117
4502662|NM_001774.1|45092	CD37	329	374	151	192
4502662|NM_001774.1|45093	CD37	53	78	62	48
4502662|NM_001774.1|45094	CD37	102	140	157	143
4502662|NM_001774.1|54394	CD37	201	145	249	245
4502676|NM_001779.1|45085	CD58	735	507	827	797
4502676|NM_001779.1|45086	CD58	38	66	85	67
4502676|NM_001779.1|45087	CD58	602	774	780	845
4502676|NM_001779.1|45088	CD58	119	201	228	218
4502676|NM_001779.1|45089	CD58	339	639	545	641
4502676|NM_001779.1|54395	CD58	657	621	1363	1352
4502680|NM_001781.1|45209	CD69	1488	2091	2122	2054
4502680|NM_001781.1|45210	CD69	85	43	61	53
4502680|NM_001781.1|45211	CD69	119	135	266	339
4502680|NM_001781.1|45212	CD69	431	347	859	780
4502680|NM_001781.1|45213	CD69	729	677	910	879
4502680|NM_001781.1|54396	CD69	892	712	634	676
4502682|NM_001782.1|45032	CD72	29	20	89	64
4502682|NM_001782.1|45033	CD72	427	334	619	528
4502682|NM_001782.1|45034	CD72	480	480	554	537
4502682|NM_001782.1|45035	CD72	277	317	252	292
4502682|NM_001782.1|45036	CD72	61	122	133	205
4502682|NM_001782.1|54397	CD72	169	182	256	209
4502744|NM_001260.1|30220	CDK8	1755	1807	1370	1620
4502744|NM_001260.1|30221	CDK8	125	59	62	22
4502744|NM_001260.1|30222	CDK8	158	194	130	134
4502744|NM_001260.1|30223	CDK8	251	277	281	301
4502744|NM_001260.1|30224	CDK8	626	709	540	419
4502744|NM_001260.1|54398	CDK8	64	17	29	18
4502806|NM_001819.1|52588	CHGB	127	97	33	59
4502806|NM_001819.1|52589	CHGB	228	173	284	252
4502806|NM_001819.1|52590	CHGB	86	162	290	309
4502806|NM_001819.1|52591	CHGB	548	679	619	627
4502806|NM_001819.1|52592	CHGB	556	471	403	413
4502806|NM_001819.1|54399	CHGB	60	50	73	70
4502822|NM_000742.1|46717	CHRNA2	224	292	323	333
4502822|NM_000742.1|46718	CHRNA2	115	229	223	240
4502822|NM_000742.1|46719	CHRNA2	80	151	192	147
4502822|NM_000742.1|46720	CHRNA2	400	418	758	780
4502822|NM_000742.1|46721	CHRNA2	1737	1621	1545	1499
4502822|NM_000742.1|54400	CHRNA2	429	400	1160	969
4502832|NM_000748.1|46760	CHRNB2	1238	1140	1303	1257
4502832|NM_000748.1|46761	CHRNB2	2013	2024	3073	2822
4502832|NM_000748.1|46762	CHRNB2	578	735	522	485
4502832|NM_000748.1|46763	CHRNB2	2767	2303	1069	1013
4502832|NM_000748.1|54401	CHRNB2	831	706	878	831
4502832|NM_000748.1|54402	CHRNB2	87	35	71	108
4502846|NM_001280.1|35399	CIRBP	62	20	54	90
4502846|NM_001280.1|35400	CIRBP	616	454	335	377
4502846|NM_001280.1|35401	CIRBP	1330	1439	1109	1188
4502846|NM_001280.1|35402	CIRBP	455	581	799	924
4502846|NM_001280.1|35403	CIRBP	198	107	140	173
4502846|NM_001280.1|54403	CIRBP	1132	935	993	1062
4502856|NM_001826.1|36775	CKS1B	1478	1446	1130	1182
4502856|NM_001826.1|39779	CKS1B	2082	1842	1160	1048
4502856|NM_001826.1|39780	CKS1B	1414	1515	1488	1570
4502856|NM_001826.1|39781	CKS1B	1999	2018	1962	1770
4502856|NM_001826.1|39782	CKS1B	47	50	140	118
4502856|NM_001826.1|54404	CKS1B	287	277	257	195
4502884|NM_003992.1|30408	CLK3	1220	1484	1269	976
4502884|NM_003992.1|30409	CLK3	193	160	170	138
4502884|NM_003992.1|30410	CLK3	70	79	29	35
4502884|NM_003992.1|30411	CLK3	165	171	213	273
4502884|NM_003992.1|30412	CLK3	1398	1866	2362	2242
4502884|NM_003992.1|54405	CLK3	143	155	174	135
4502918|NM_001297.1|40880	CNGB1	3767	4002	4190	3823
4502918|NM_001297.1|40881	CNGB1	250	258	554	506
4502918|NM_001297.1|40882	CNGB1	772	634	570	615
4502918|NM_001297.1|40883	CNGB1	1059	831	1054	1036
4502918|NM_001297.1|40884	CNGB1	481	405	360	448
4502918|NM_001297.1|54406	CNGB1	150	127	124	118
4502928|NM_001841.1|33779	CNR2	147	78	416	451
4502928|NM_001841.1|33780	CNR2	1345	2207	956	1234
4502928|NM_001841.1|33781	CNR2	235	226	412	370
4502928|NM_001841.1|53873	CNR2	1216	1177	1000	926
4502928|NM_001841.1|54407	CNR2	522	406	252	286
4502928|NM_001841.1|54408	CNR2	2631	2376	2438	2589
4503000|NM_001870.1|42059	CPA3	379	422	516	612
4503000|NM_001870.1|42060	CPA3	293	377	271	262
4503000|NM_001870.1|42061	CPA3	314	265	635	484
4503000|NM_001870.1|42062	CPA3	410	487	691	589
4503000|NM_001870.1|42063	CPA3	1431	1062	1242	1277
4503000|NM_001870.1|54409	CPA3	318	191	316	369
4503008|NM_001873.1|43090	CPE	407	501	1322	1365
4503008|NM_001873.1|43091	CPE	5134	5064	5042	4998
4503008|NM_001873.1|43092	CPE	910	829	534	523
4503008|NM_001873.1|43093	CPE	3160	2890	2502	2708
4503008|NM_001873.1|43094	CPE	122	248	291	316
4503008|NM_001873.1|54410	CPE	172	198	186	138
4503022|NM_000098.1|31313	CPT2	320	415	304	260
4503022|NM_000098.1|31314	CPT2	224	327	546	500
4503022|NM_000098.1|31315	CPT2	619	643	1042	1073
4503022|NM_000098.1|31316	CPT2	161	208	33	48
4503022|NM_000098.1|31317	CPT2	560	510	592	689
4503040|NM_000756.1|33782	CRH	480	559	517	554
4503040|NM_000756.1|33783	CRH	1643	1759	2164	2184
4503040|NM_000756.1|33784	CRH	968	870	1036	1098
4503040|NM_000756.1|54412	CRH	495	456	349	402
4503040|NM_000756.1|54413	CRH	266	277	667	643
4503040|NM_000756.1|54414	CRH	408	367	837	879
4503056|NM_001885.1|31795	CRYAB	627	807	253	317
4503056|NM_001885.1|31796	CRYAB	862	772	440	487
4503056|NM_001885.1|31797	CRYAB	740	637	571	617
4503056|NM_001885.1|49456	CRYAB	9627	8951	10297	9489
4503056|NM_001885.1|53819	CRYAB	151	158	372	399
4503056|NM_001885.1|54415	CRYAB	1972	1624	1150	1144
4503128|NM_003798.1|50055	CTNNAL1	33	97	85	95
4503128|NM_003798.1|50056	CTNNAL1	772	917	839	870
4503128|NM_003798.1|50057	CTNNAL1	171	291	300	286
4503128|NM_003798.1|50058	CTNNAL1	62	8	127	119
4503128|NM_003798.1|50059	CTNNAL1	378	282	539	474
4503128|NM_003798.1|54416	CTNNAL1	171	240	172	213
4503132|NM_001905.1|41274	CTPS	71	159	65	85
4503132|NM_001905.1|41275	CTPS	136	210	328	309
4503132|NM_001905.1|41276	CTPS	608	490	575	500
4503132|NM_001905.1|41277	CTPS	146	127	256	208
4503132|NM_001905.1|54417	CTPS	543	749	735	807
4503132|NM_001905.1|54418	CTPS	13	30	32	48
4503218|NM_000769.1|47536	CYP2C19	157	143	74	61
4503218|NM_000769.1|47537	CYP2C19	593	618	541	556
4503218|NM_000769.1|47538	CYP2C19	1166	1301	1798	1914
4503218|NM_000769.1|47539	CYP2C19	1067	713	907	894
4503218|NM_000769.1|47540	CYP2C19	96	53	108	138
4503252|NM_001344.1|48937	DAD1	369	382	664	773
4503252|NM_001344.1|48938	DAD1	197	167	407	411
4503252|NM_001344.1|48939	DAD1	55	76	106	101
4503252|NM_001344.1|48940	DAD1	200	129	265	264
4503252|NM_001344.1|49435	DAD1	759	703	732	637
4503252|NM_001344.1|54420	DAD1	152	48	187	203
4503268|NM_000788.1|36782	DCK	202	318	205	236
4503268|NM_000788.1|52175	DCK	658	692	644	619
4503268|NM_000788.1|52176	DCK	945	1007	946	707
4503268|NM_000788.1|52177	DCK	4589	4867	4093	4404
4503268|NM_000788.1|52178	DCK	262	189	210	293
4503268|NM_000788.1|54421	DCK	1147	871	625	635
4503298|NM_003670.1|34478	BHLHB2	994	1198	1444	1387
4503298|NM_003670.1|34479	BHLHB2	436	235	570	520
4503298|NM_003670.1|34480	BHLHB2	1585	1743	1809	1936
4503298|NM_003670.1|34481	BHLHB2	654	705	572	642
4503298|NM_003670.1|34482	BHLHB2	880	785	1209	1206
4503298|NM_003670.1|54422	BHLHB2	344	152	174	194
4503312|NM_003647.1|32718	DGKE	126	219	639	577
4503312|NM_003647.1|32719	DGKE	713	630	707	680
4503312|NM_003647.1|32720	DGKE	180	160	387	389
4503312|NM_003647.1|32721	DGKE	97	156	42	58
4503312|NM_003647.1|32722	DGKE	2254	2433	1840	1655
4503312|NM_003647.1|54423	DGKE	386	350	659	650
4503320|NM_001360.1|40545	DHCR7	3760	3169	2919	2911
4503320|NM_001360.1|41956	DHCR7	167	162	183	181
4503320|NM_001360.1|41957	DHCR7	750	604	768	680
4503320|NM_001360.1|41958	DHCR7	186	355	161	95
4503320|NM_001360.1|41959	DHCR7	298	248	415	344
4503320|NM_001360.1|54424	DHCR7	204	319	219	159
4503350|NM_001379.1|36585	DNMT1	279	470	369	438
4503350|NM_001379.1|36586	DNMT1	689	632	753	864
4503350|NM_001379.1|36587	DNMT1	279	308	629	657
4503350|NM_001379.1|36588	DNMT1	1072	949	594	593
4503350|NM_001379.1|36589	DNMT1	466	290	616	622
4503350|NM_001379.1|54425	DNMT1	1443	1326	1715	2031
4503362|NM_003859.1|39248	DPM1	3367	2757	3983	3778
4503362|NM_003859.1|39249	DPM1	168	171	228	338
4503362|NM_003859.1|39250	DPM1	40	82	260	152
4503362|NM_003859.1|39251	DPM1	5222	4896	3720	3410
4503362|NM_003859.1|39252	DPM1	697	971	593	649
4503362|NM_003859.1|54426	DPM1	142	112	311	253
4503374|NM_001385.1|41994	DPYS	505	918	848	836
4503374|NM_001385.1|41995	DPYS	37	21	188	186
4503374|NM_001385.1|41996	DPYS	1235	1101	611	620
4503374|NM_001385.1|41997	DPYS	128	88	100	99
4503374|NM_001385.1|41998	DPYS	60	72	85	86
4503374|NM_001385.1|54427	DPYS	419	378	362	399
4503412|NM_001945.1|47056	HBEGF	164	149	188	171
4503412|NM_001945.1|47057	HBEGF	108	76	135	107
4503412|NM_001945.1|47058	HBEGF	779	725	777	868
4503412|NM_001945.1|47059	HBEGF	66	80	62	40
4503412|NM_001945.1|54428	HBEGF	3362	2637	2086	2228
4503412|NM_001945.1|54429	HBEGF	1059	1091	875	875
4503420|NM_001395.1|31086	DUSP9	383	812	285	322
4503420|NM_001395.1|31087	DUSP9	757	651	752	670
4503420|NM_001395.1|31088	DUSP9	394	433	452	445
4503420|NM_001395.1|53105	DUSP9	1495	2107	2432	2308
4503420|NM_001395.1|53106	DUSP9	344	411	319	299
4503420|NM_001395.1|54430	DUSP9	362	353	158	186
4503464|NM_001957.1|33856	EDNRA	194	209	118	126
4503464|NM_001957.1|33857	EDNRA	1474	1658	1799	1772
4503464|NM_001957.1|33858	EDNRA	23	72	78	50
4503464|NM_001957.1|33859	EDNRA	983	776	590	666
4503464|NM_001957.1|33860	EDNRA	691	843	674	665
4503464|NM_001957.1|54431	EDNRA	1472	1377	1650	1712
4503486|NM_001962.1|45549	EFNA5	568	308	677	678
4503486|NM_001962.1|45550	EFNA5	93	196	198	175
4503486|NM_001962.1|45551	EFNA5	861	707	835	707
4503486|NM_001962.1|45552	EFNA5	259	380	619	607
4503486|NM_001962.1|45553	EFNA5	1871	2080	2739	2633
4503486|NM_001962.1|54432	EFNA5	785	819	692	681
4503494|NM_001965.1|34679	EGR4	1413	1497	1804	1825
4503494|NM_001965.1|34680	EGR4	904	1070	966	954
4503494|NM_001965.1|34681	EGR4	405	254	168	157
4503494|NM_001965.1|34682	EGR4	687	828	477	388
4503494|NM_001965.1|48805	EGR4	814	827	1479	1291
4503494|NM_001965.1|54433	EGR4	3678	3928	2863	3362
4503558|NM_001423.1|50156	EMP1	530	529	370	396
4503558|NM_001423.1|50157	EMP1	1183	1480	1145	1321
4503558|NM_001423.1|50158	EMP1	785	807	815	628
4503558|NM_001423.1|50159	EMP1	253	188	200	152
4503558|NM_001423.1|50160	EMP1	2020	1713	1331	1331
4503558|NM_001423.1|54434	EMP1	95	147	65	103
4503580|NM_001978.1|51905	EPB49	972	862	1426	1418
4503580|NM_001978.1|51906	EPB49	1611	1973	1688	1464
4503580|NM_001978.1|51907	EPB49	1615	1807	1569	1573
4503580|NM_001978.1|51908	EPB49	298	225	496	450
4503580|NM_001978.1|51909	EPB49	770	779	671	683
4503580|NM_001978.1|54435	EPB49	365	366	267	293
4503656|NM_003923.1|34497	FOXH1	241	220	655	738
4503656|NM_003923.1|34498	FOXH1	40	58	75	83
4503656|NM_003923.1|34499	FOXH1	2052	1592	2328	1933
4503656|NM_003923.1|34500	FOXH1	1500	1555	1695	1758
4503656|NM_003923.1|53914	FOXH1	292	205	184	308
4503656|NM_003923.1|54436	FOXH1	2243	2213	1010	1133
4503694|NM_003862.1|38135	FGF18	511	480	489	523
4503694|NM_003862.1|38136	FGF18	78	108	210	206
4503694|NM_003862.1|38137	FGF18	553	458	632	686
4503694|NM_003862.1|38138	FGF18	198	229	196	174
4503694|NM_003862.1|38139	FGF18	1519	1664	2229	2533
4503694|NM_003862.1|54437	FGF18	679	577	339	288
4503700|NM_002007.1|39842	FGF4	327	377	696	825
4503700|NM_002007.1|39843	FGF4	789	850	902	761
4503700|NM_002007.1|54007	FGF4	178	325	434	354
4503700|NM_002007.1|54008	FGF4	230	285	519	574
4503700|NM_002007.1|54438	FGF4	1613	1357	1171	1113
4503700|NM_002007.1|54439	FGF4	195	233	304	200
4503706|NM_002010.1|46046	FGF9	1871	1776	1266	1158
4503706|NM_002010.1|46047	FGF9	262	286	251	225
4503706|NM_002010.1|46048	FGF9	260	383	666	631
4503706|NM_002010.1|46049	FGF9	278	359	401	571
4503706|NM_002010.1|46050	FGF9	387	307	587	674
4503706|NM_002010.1|54440	FGF9	969	1215	1492	1529
4503718|NM_002012.1|43359	FHIT	5	10	27	17
4503718|NM_002012.1|43360	FHIT	888	851	774	680
4503718|NM_002012.1|43361	FHIT	375	431	679	771
4503718|NM_002012.1|43362	FHIT	389	583	1416	1333
4503718|NM_002012.1|43363	FHIT	138	265	139	121
4503718|NM_002012.1|54441	FHIT	293	222	315	377
4503754|NM_002021.1|47690	FMO1	152	139	78	116
4503754|NM_002021.1|47691	FMO1	716	886	761	898
4503754|NM_002021.1|47692	FMO1	1740	1413	2555	2152
4503754|NM_002021.1|47693	FMO1	150	195	48	108
4503754|NM_002021.1|54235	FMO1	1358	1751	1343	1117
4503754|NM_002021.1|54442	FMO1	222	171	222	242
4503758|NM_002022.1|47714	FMO4	949	801	1317	1345
4503758|NM_002022.1|47715	FMO4	491	463	549	586
4503758|NM_002022.1|47716	FMO4	1015	969	458	479
4503758|NM_002022.1|47717	FMO4	1045	1159	590	577
4503758|NM_002022.1|47718	FMO4	911	1053	937	773
4503758|NM_002022.1|54443	FMO4	188	178	663	748
4503816|NM_002035.1|47855	FVT1	61	49	110	63
4503816|NM_002035.1|47856	FVT1	1666	1855	1443	1670
4503816|NM_002035.1|47857	FVT1	86	134	128	163
4503816|NM_002035.1|47858	FVT1	246	225	287	271
4503816|NM_002035.1|47859	FVT1	38	91	107	83
4503816|NM_002035.1|54444	FVT1	20	58	42	31
4503824|NM_003505.1|33902	FZD1	730	681	565	480
4503824|NM_003505.1|33903	FZD1	279	199	317	200
4503824|NM_003505.1|33904	FZD1	1004	1196	717	762
4503824|NM_003505.1|33905	FZD1	735	700	862	996
4503824|NM_003505.1|33906	FZD1	117	244	388	426
4503824|NM_003505.1|54445	FZD1	19	21	63	62
4503832|NM_003507.1|33935	FZD7	374	266	191	170
4503832|NM_003507.1|33936	FZD7	605	709	656	785
4503832|NM_003507.1|33937	FZD7	539	547	379	356
4503832|NM_003507.1|33938	FZD7	98	168	447	306
4503832|NM_003507.1|33939	FZD7	486	468	1224	1119
4503832|NM_003507.1|54446	FZD7	91	74	90	108
4503874|NM_000818.1|48708	GAD2	721	574	880	742
4503874|NM_000818.1|48709	GAD2	462	453	982	922
4503874|NM_000818.1|48710	GAD2	298	229	571	451
4503874|NM_000818.1|48711	GAD2	2613	3080	4788	4978
4503874|NM_000818.1|48712	GAD2	1481	1302	1820	1928
4503874|NM_000818.1|54447	GAD2	1031	988	565	623
4503894|NM_000154.1|52260	GALK1	43	68	86	76
4503894|NM_000154.1|52261	GALK1	366	359	408	292
4503894|NM_000154.1|52262	GALK1	495	365	364	395
4503894|NM_000154.1|52263	GALK1	466	348	267	252
4503894|NM_000154.1|54344	GALK1	1107	795	554	521
4503894|NM_000154.1|54448	GALK1	3183	3123	3119	2960
4503918|NM_002048.1|50214	GAS1	176	305	301	270
4503918|NM_002048.1|50215	GAS1	54	65	187	175
4503918|NM_002048.1|50216	GAS1	723	505	218	322
4503918|NM_002048.1|50217	GAS1	759	947	702	613
4503918|NM_002048.1|50218	GAS1	93	36	43	68
4503918|NM_002048.1|54449	GAS1	726	793	488	517
4503938|NM_002053.1|49833	GBP1	1914	1688	1998	1944
4503938|NM_002053.1|49834	GBP1	789	610	459	442
4503938|NM_002053.1|49835	GBP1	39	8	121	68
4503938|NM_002053.1|49836	GBP1	44	104	118	106
4503938|NM_002053.1|49837	GBP1	3721	3837	3704	3592
4503938|NM_002053.1|54450	GBP1	207	215	328	314
4503970|NM_001493.1|42184	GDI1	211	133	497	466
4503970|NM_001493.1|42185	GDI1	807	695	811	985
4503970|NM_001493.1|42186	GDI1	311	124	222	204
4503970|NM_001493.1|42187	GDI1	38	60	82	63
4503970|NM_001493.1|42188	GDI1	2690	2312	1959	1541
4503970|NM_001493.1|54451	GDI1	217	214	316	281
4503980|NM_002056.1|48454	GFPT1	20	16	8	13
4503980|NM_002056.1|48455	GFPT1	1273	1254	1044	905
4503980|NM_002056.1|48456	GFPT1	695	575	624	687
4503980|NM_002056.1|48457	GFPT1	182	186	248	351
4503980|NM_002056.1|48458	GFPT1	191	160	123	164
4503980|NM_002056.1|54452	GFPT1	149	122	117	135
4503986|NM_003878.1|43433	GGH	174	189	233	203
4503986|NM_003878.1|43434	GGH	1576	2042	794	797
4503986|NM_003878.1|43435	GGH	1572	1530	1769	1757
4503986|NM_003878.1|43436	GGH	2155	2450	1787	1812
4503986|NM_003878.1|43437	GGH	138	83	154	126
4503986|NM_003878.1|54453	GGH	2959	3244	2430	3077
4504024|NM_002064.1|39260	GLRX	1168	1267	1206	1051
4504024|NM_002064.1|39261	GLRX	715	458	788	728
4504024|NM_002064.1|39262	GLRX	443	277	337	383
4504024|NM_002064.1|39263	GLRX	861	951	526	579
4504024|NM_002064.1|39264	GLRX	2236	2288	1952	2002
4504024|NM_002064.1|54454	GLRX	10	8	24	5
4504036|NM_002067.1|39394	GNA11	952	993	1881	1871
4504036|NM_002067.1|39395	GNA11	1479	1527	1557	1304
4504036|NM_002067.1|39396	GNA11	73	21	115	86
4504036|NM_002067.1|39397	GNA11	1495	1500	1984	1872
4504036|NM_002067.1|39398	GNA11	376	399	512	342
4504036|NM_002067.1|54455	GNA11	220	447	441	550
4504038|NM_002068.1|39399	GNA15	1352	1439	1015	1044
4504038|NM_002068.1|39400	GNA15	698	758	694	567
4504038|NM_002068.1|39401	GNA15	4947	5379	3233	3357
4504038|NM_002068.1|39402	GNA15	323	242	218	190
4504038|NM_002068.1|39403	GNA15	1244	943	2319	2151
4504038|NM_002068.1|54456	GNA15	975	691	527	675
4504066|NM_002079.1|38379	GOT1	217	326	536	506
4504066|NM_002079.1|38380	GOT1	98	121	136	104
4504066|NM_002079.1|38381	GOT1	1434	1796	1138	1131
4504066|NM_002079.1|53589	GOT1	197	213	250	139
4504066|NM_002079.1|53590	GOT1	366	567	754	865
4504066|NM_002079.1|54457	GOT1	2256	2322	696	875
4504098|NM_001504.1|33805	CXCR3	166	190	321	273
4504098|NM_001504.1|33806	CXCR3	537	573	645	585
4504098|NM_001504.1|33807	CXCR3	1810	2451	2585	2277
4504098|NM_001504.1|33808	CXCR3	150	160	277	267
4504098|NM_001504.1|33809	CXCR3	1407	1501	2245	2112
4504098|NM_001504.1|54458	CXCR3	46	78	88	95
4504140|NM_000841.1|34164	GRM4	90	90	157	138
4504140|NM_000841.1|34165	GRM4	83	147	145	97
4504140|NM_000841.1|34166	GRM4	140	165	345	399
4504140|NM_000841.1|34167	GRM4	820	1214	757	811
4504140|NM_000841.1|53884	GRM4	80	76	252	224
4504140|NM_000841.1|54459	GRM4	1033	1242	659	653
4504142|NM_000842.1|34168	GRM5	1	4	16	9
4504142|NM_000842.1|34169	GRM5	597	788	800	964
4504142|NM_000842.1|34170	GRM5	202	216	56	27
4504142|NM_000842.1|34171	GRM5	2944	2917	3316	3400
4504142|NM_000842.1|34172	GRM5	108	110	122	131
4504142|NM_000842.1|54460	GRM5	205	226	143	181
4504148|NM_000845.1|34183	GRM8	697	663	507	554
4504148|NM_000845.1|34184	GRM8	367	239	220	270
4504148|NM_000845.1|34185	GRM8	1987	2169	2146	2322
4504148|NM_000845.1|34186	GRM8	806	872	624	707
4504148|NM_000845.1|34187	GRM8	23	74	193	141
4504148|NM_000845.1|54461	GRM8	373	371	292	315
4504184|NM_000853.1|49254	GSTT1	397	316	841	841
4504184|NM_000853.1|49255	GSTT1	645	708	688	628
4504184|NM_000853.1|49256	GSTT1	447	452	826	764
4504184|NM_000853.1|49257	GSTT1	1360	1640	875	903
4504184|NM_000853.1|49258	GSTT1	198	96	186	201
4504184|NM_000853.1|54462	GSTT1	58	69	130	123
4504190|NM_000179.1|48007	MSH6	50	55	38	101
4504190|NM_000179.1|48761	MSH6	1079	1067	1116	1161
4504190|NM_000179.1|48762	MSH6	1125	1264	1004	917
4504190|NM_000179.1|48763	MSH6	53	23	114	85
4504190|NM_000179.1|48764	MSH6	199	191	93	147
4504190|NM_000179.1|54463	MSH6	237	267	222	256
4504196|NM_002096.1|36302	GTF2F1	1	1	45	48
4504196|NM_002096.1|36303	GTF2F1	656	600	721	721
4504196|NM_002096.1|36304	GTF2F1	1680	1371	1287	1460
4504196|NM_002096.1|36305	GTF2F1	730	923	669	802
4504196|NM_002096.1|36306	GTF2F1	3	53	122	91
4504196|NM_002096.1|54464	GTF2F1	397	313	213	227
4504210|NM_000855.1|48631	GUCY1A2	543	473	508	527
4504210|NM_000855.1|48632	GUCY1A2	707	662	542	630
4504210|NM_000855.1|48633	GUCY1A2	2386	2472	2209	2276
4504210|NM_000855.1|48634	GUCY1A2	1067	953	1634	1719
4504210|NM_000855.1|48635	GUCY1A2	1709	1415	843	718
4504210|NM_000855.1|54465	GUCY1A2	1151	1351	1011	970
4504214|NM_000857.1|47287	GUCY1B3	803	845	1131	1183
4504214|NM_000857.1|47288	GUCY1B3	748	856	882	995
4504214|NM_000857.1|47289	GUCY1B3	47	109	116	122
4504214|NM_000857.1|47290	GUCY1B3	728	911	826	994
4504214|NM_000857.1|47291	GUCY1B3	672	602	2700	2829
4504214|NM_000857.1|54466	GUCY1B3	132	173	325	446
4504366|NM_003865.1|34493	HESX1	565	732	806	683
4504366|NM_003865.1|34494	HESX1	94	153	79	88
4504366|NM_003865.1|34495	HESX1	421	489	285	299
4504366|NM_003865.1|34496	HESX1	611	627	926	825
4504366|NM_003865.1|48000	HESX1	1670	1114	2170	1956
4504366|NM_003865.1|54467	HESX1	200	75	45	76
4504380|NM_000187.1|30011	HGD	439	524	461	490
4504380|NM_000187.1|30012	HGD	363	389	496	532
4504380|NM_000187.1|30013	HGD	591	746	463	609
4504380|NM_000187.1|30014	HGD	565	592	532	577
4504380|NM_000187.1|30015	HGD	127	173	133	108
4504380|NM_000187.1|54468	HGD	82	60	6	7
4504394|NM_002115.1|39657	HK3	1726	1715	2507	2454
4504394|NM_002115.1|39658	HK3	71	54	126	95
4504394|NM_002115.1|39659	HK3	897	1433	1246	1191
4504394|NM_002115.1|39660	HK3	1482	1529	1687	1629
4504394|NM_002115.1|39661	HK3	166	207	245	180
4504394|NM_002115.1|54469	HK3	658	809	656	831
4504410|NM_002124.1|44892	HLA-DRB1	510	472	615	625
4504410|NM_002124.1|44928	HLA-DRB1	973	942	1326	1232
4504410|NM_002124.1|44938	HLA-DRB1	88	94	134	80
4504410|NM_002124.1|44953	HLA-DRB1	447	386	475	505
4504410|NM_002124.1|44954	HLA-DRB1	1	5	45	27
4504410|NM_002124.1|54470	HLA-DRB1	99	75	19	24
4504416|NM_001531.1|44929	MR1	2425	2498	4446	4592
4504416|NM_001531.1|44930	MR1	0	1	42	35
4504416|NM_001531.1|44931	MR1	798	949	1087	1162
4504416|NM_001531.1|44932	MR1	565	425	496	495
4504416|NM_001531.1|44933	MR1	1716	1625	1801	1942
4504416|NM_001531.1|54471	MR1	210	163	198	273
4504436|NM_002133.1|41208	HMOX1	84	87	146	168
4504436|NM_002133.1|41209	HMOX1	950	982	987	935
4504436|NM_002133.1|41210	HMOX1	61	41	30	18
4504436|NM_002133.1|41211	HMOX1	1017	1325	1238	1346
4504436|NM_002133.1|41212	HMOX1	717	762	445	492
4504436|NM_002133.1|54472	HMOX1	1120	786	322	354
4504482|NM_000194.1|38545	HPRT1	611	412	384	395
4504482|NM_000194.1|38546	HPRT1	257	318	373	341
4504482|NM_000194.1|38547	HPRT1	961	823	1009	1032
4504482|NM_000194.1|38548	HPRT1	1300	1684	1929	1526
4504482|NM_000194.1|38549	HPRT1	294	426	478	517
4504482|NM_000194.1|54473	HPRT1	235	241	329	298
4504492|NM_003806.1|38101	HRK	686	720	869	997
4504492|NM_003806.1|38102	HRK	62	40	180	202
4504492|NM_003806.1|38103	HRK	638	358	296	321
4504492|NM_003806.1|38104	HRK	180	246	107	101
4504492|NM_003806.1|53973	HRK	28	37	103	124
4504492|NM_003806.1|54474	HRK	85	43	48	36
4504500|NM_000413.1|36879	HSD17B1	348	364	433	354
4504500|NM_000413.1|36880	HSD17B1	512	459	602	549
4504500|NM_000413.1|36881	HSD17B1	547	484	658	680
4504500|NM_000413.1|36882	HSD17B1	953	993	920	982
4504500|NM_000413.1|53957	HSD17B1	814	673	915	1001
4504500|NM_000413.1|54475	HSD17B1	62	103	156	189
4504502|NM_002153.1|36856	HSD17B2	252	268	216	300
4504502|NM_002153.1|36857	HSD17B2	474	453	317	422
4504502|NM_002153.1|36858	HSD17B2	217	171	90	115
4504502|NM_002153.1|36859	HSD17B2	268	375	420	341
4504502|NM_002153.1|36860	HSD17B2	2015	1918	2234	2062
4504502|NM_002153.1|54476	HSD17B2	190	150	452	489
4504504|NM_000414.1|36846	HSD17B4	83	47	235	208
4504504|NM_000414.1|36847	HSD17B4	379	394	456	418
4504504|NM_000414.1|36848	HSD17B4	281	213	311	357
4504504|NM_000414.1|36849	HSD17B4	60	114	24	49
4504504|NM_000414.1|36850	HSD17B4	231	222	417	480
4504504|NM_000414.1|54477	HSD17B4	1482	1404	1595	1670
4504522|NM_002157.1|47164	HSPE1	115	134	42	12
4504522|NM_002157.1|47165	HSPE1	117	117	162	174
4504522|NM_002157.1|47166	HSPE1	3	1	15	19
4504522|NM_002157.1|49470	HSPE1	312	223	38	40
4504522|NM_002157.1|53592	HSPE1	82	35	53	36
4504522|NM_002157.1|54478	HSPE1	1	4	73	50
4504532|NM_000863.1|34221	HTR1B	121	169	240	319
4504532|NM_000863.1|34222	HTR1B	478	418	974	919
4504532|NM_000863.1|34223	HTR1B	3761	4140	2631	2341
4504532|NM_000863.1|53885	HTR1B	1	0	56	68
4504532|NM_000863.1|53886	HTR1B	552	641	491	504
4504532|NM_000863.1|54479	HTR1B	359	278	387	468
4504536|NM_000865.1|47273	HTR1E	1111	1075	1325	1437
4504536|NM_000865.1|47274	HTR1E	367	489	611	593
4504536|NM_000865.1|47275	HTR1E	4356	4381	3719	3790
4504536|NM_000865.1|47276	HTR1E	260	317	268	317
4504536|NM_000865.1|52886	HTR1E	190	209	87	73
4504536|NM_000865.1|54480	HTR1E	1807	1768	1335	1393
4504540|NM_000868.1|34234	HTR2C	174	287	110	163
4504540|NM_000868.1|34235	HTR2C	106	160	178	167
4504540|NM_000868.1|34236	HTR2C	641	592	406	496
4504540|NM_000868.1|34237	HTR2C	1930	1843	1251	1267
4504540|NM_000868.1|34238	HTR2C	882	752	582	703
4504540|NM_000868.1|54481	HTR2C	676	752	973	992
4504544|NM_000871.1|47340	HTR6	294	210	461	506
4504544|NM_000871.1|47341	HTR6	277	396	226	311
4504544|NM_000871.1|47342	HTR6	924	656	463	504
4504544|NM_000871.1|47343	HTR6	116	157	210	221
4504544|NM_000871.1|54225	HTR6	2895	2470	3416	3435
4504544|NM_000871.1|54482	HTR6	3	17	42	96
4504548|NM_002160.1|51682	TNC	779	869	349	378
4504548|NM_002160.1|51683	TNC	2545	2506	3535	3542
4504548|NM_002160.1|51684	TNC	221	175	134	58
4504548|NM_002160.1|51685	TNC	1453	1829	1587	1606
4504548|NM_002160.1|51686	TNC	796	776	928	982
4504548|NM_002160.1|54483	TNC	82	61	227	233
4504588|NM_002171.1|32507	IFNA10	1932	2034	2692	2396
4504588|NM_002171.1|32509	IFNA10	75	160	452	372
4504588|NM_002171.1|32510	IFNA10	761	694	753	789
4504588|NM_002171.1|32511	IFNA10	508	483	592	516
4504588|NM_002171.1|32512	IFNA10	97	135	409	330
4504590|NM_002172.1|32506	IFNA14	189	235	348	349
4504590|NM_002172.1|32513	IFNA14	1430	1329	1816	1626
4504590|NM_002172.1|32514	IFNA14	347	336	357	264
4504590|NM_002172.1|32515	IFNA14	471	443	412	468
4504590|NM_002172.1|32516	IFNA14	319	489	169	179
4504594|NM_002175.1|32504	IFNA21	1741	2100	2162	1963
4504594|NM_002175.1|32505	IFNA21	679	649	915	755
4504594|NM_002175.1|32508	IFNA21	825	521	637	607
4504594|NM_002175.1|32520	IFNA21	229	267	442	452
4504594|NM_002175.1|32523	IFNA21	1371	1318	695	638
4504594|NM_002175.1|54486	IFNA21	132	189	162	192
4504596|NM_002169.1|32530	IFNA5	290	236	742	731
4504596|NM_002169.1|32533	IFNA5	325	400	158	227
4504596|NM_002169.1|32534	IFNA5	281	323	128	87
4504596|NM_002169.1|32535	IFNA5	1122	989	1236	1413
4504596|NM_002169.1|32536	IFNA5	1353	1553	1104	1042
4504596|NM_002169.1|54487	IFNA5	1311	1372	1127	1214
4504618|NM_001553.1|48507	IGFBP7	346	564	742	812
4504618|NM_001553.1|48508	IGFBP7	140	92	350	230
4504618|NM_001553.1|48509	IGFBP7	414	524	445	620
4504618|NM_001553.1|48510	IGFBP7	58	140	32	48
4504618|NM_001553.1|48799	IGFBP7	827	734	1355	1236
4504618|NM_001553.1|54488	IGFBP7	3568	3813	3743	4115
4504704|NM_001566.1|30259	INPP4A	69	96	172	128
4504704|NM_001566.1|30260	INPP4A	15	13	43	31
4504704|NM_001566.1|30261	INPP4A	16	14	24	44
4504704|NM_001566.1|30262	INPP4A	342	244	282	332
4504704|NM_001566.1|30263	INPP4A	705	776	528	622
4504704|NM_001566.1|54489	INPP4A	286	312	399	385
4504706|NM_003866.1|43903	INPP4B	186	224	477	451
4504706|NM_003866.1|43904	INPP4B	230	230	237	190
4504706|NM_003866.1|43905	INPP4B	2263	2127	2215	2128
4504706|NM_003866.1|43906	INPP4B	988	982	1367	1263
4504706|NM_003866.1|43907	INPP4B	1053	1036	579	490
4504706|NM_003866.1|54490	INPP4B	337	376	467	433
4504720|NM_002198.1|34941	IRF1	119	80	365	263
4504720|NM_002198.1|34942	IRF1	240	154	215	308
4504720|NM_002198.1|34943	IRF1	320	271	257	279
4504720|NM_002198.1|34944	IRF1	142	136	99	121
4504720|NM_002198.1|53001	IRF1	256	279	171	144
4504720|NM_002198.1|54491	IRF1	1449	1286	1210	1205
4504732|NM_003604.1|47390	IRS4	801	746	1000	1028
4504732|NM_003604.1|47391	IRS4	1280	1179	1024	1028
4504732|NM_003604.1|47392	IRS4	1583	1416	2257	2152
4504732|NM_003604.1|47393	IRS4	303	232	181	188
4504732|NM_003604.1|54228	IRS4	41	24	100	87
4504732|NM_003604.1|54492	IRS4	822	756	435	446
4504736|NM_002202.1|35011	ISL1	952	908	1035	1194
4504736|NM_002202.1|35012	ISL1	162	229	67	121
4504736|NM_002202.1|35013	ISL1	33	53	85	82
4504736|NM_002202.1|35014	ISL1	119	179	229	251
4504736|NM_002202.1|35015	ISL1	207	278	272	333
4504736|NM_002202.1|54493	ISL1	1275	1448	692	740
4504746|NM_002204.1|45222	ITGA3	431	326	319	207
4504746|NM_002204.1|45223	ITGA3	444	638	431	352
4504746|NM_002204.1|45224	ITGA3	115	84	109	131
4504746|NM_002204.1|45225	ITGA3	656	667	484	546
4504746|NM_002204.1|45226	ITGA3	632	644	288	453
4504746|NM_002204.1|54494	ITGA3	418	287	129	155
4504756|NM_002209.1|37711	ITGAL	21	50	108	89
4504756|NM_002209.1|37712	ITGAL	761	758	721	863
4504756|NM_002209.1|37713	ITGAL	3538	3332	4117	4162
4504756|NM_002209.1|37714	ITGAL	496	545	330	345
4504756|NM_002209.1|37715	ITGAL	492	669	489	580
4504756|NM_002209.1|54495	ITGAL	267	264	510	425
4504776|NM_000889.1|45227	ITGB7	2264	1907	1196	1220
4504776|NM_000889.1|45228	ITGB7	212	197	198	172
4504776|NM_000889.1|45229	ITGB7	406	365	481	426
4504776|NM_000889.1|45230	ITGB7	275	375	264	199
4504776|NM_000889.1|45231	ITGB7	329	346	418	417
4504776|NM_000889.1|54496	ITGB7	477	240	283	210
4504788|NM_002220.1|36791	ITPKA	466	619	785	680
4504788|NM_002220.1|39607	ITPKA	1216	1327	659	643
4504788|NM_002220.1|39608	ITPKA	189	199	58	74
4504788|NM_002220.1|39609	ITPKA	692	993	833	852
4504788|NM_002220.1|39610	ITPKA	449	280	437	404
4504788|NM_002220.1|54497	ITPKA	348	255	287	310
4504848|NM_002246.1|40834	KCNK3	488	436	484	461
4504848|NM_002246.1|40835	KCNK3	333	342	240	213
4504848|NM_002246.1|40836	KCNK3	691	910	1113	1291
4504848|NM_002246.1|40837	KCNK3	429	448	656	665
4504848|NM_002246.1|47993	KCNK3	785	839	1731	1793
4504848|NM_002246.1|54498	KCNK3	445	402	309	349
4504950|NM_002291.1|49089	LAMB1	753	797	863	819
4504950|NM_002291.1|49090	LAMB1	480	506	1034	957
4504950|NM_002291.1|49091	LAMB1	1329	1186	962	973
4504950|NM_002291.1|49092	LAMB1	1047	931	1037	949
4504950|NM_002291.1|49093	LAMB1	932	772	926	1122
4504950|NM_002291.1|54499	LAMB1	1211	1373	1131	1027
4504956|NM_002294.1|37488	LAMP2	584	614	458	339
4504956|NM_002294.1|37489	LAMP2	115	209	104	93
4504956|NM_002294.1|37490	LAMP2	851	1122	774	741
4504956|NM_002294.1|37491	LAMP2	40	104	147	141
4504956|NM_002294.1|37492	LAMP2	4406	3946	2479	2497
4504956|NM_002294.1|54500	LAMP2	1200	1323	983	774
4505004|NM_002315.1|35075	LMO1	1262	1273	1222	1045
4505004|NM_002315.1|35076	LMO1	1155	1165	1156	986
4505004|NM_002315.1|35077	LMO1	141	223	321	324
4505004|NM_002315.1|35078	LMO1	121	122	176	128
4505004|NM_002315.1|44257	LMO1	910	1245	1686	1739
4505004|NM_002315.1|54501	LMO1	128	246	280	324
4505006|NM_002316.1|35455	LMX1B	45	69	98	71
4505006|NM_002316.1|35456	LMX1B	1658	1480	2009	2314
4505006|NM_002316.1|35457	LMX1B	1256	1018	732	817
4505006|NM_002316.1|35458	LMX1B	232	374	201	168
4505006|NM_002316.1|47999	LMX1B	590	584	1467	1354
4505006|NM_002316.1|54502	LMX1B	14	23	20	49
4505018|NM_002335.1|37992	LRP5	1842	1437	1731	1681
4505018|NM_002335.1|37993	LRP5	214	202	183	234
4505018|NM_002335.1|37994	LRP5	97	178	69	54
4505018|NM_002335.1|37995	LRP5	394	455	612	536
4505018|NM_002335.1|37996	LRP5	193	126	177	178
4505018|NM_002335.1|54503	LRP5	160	219	256	277
4505020|NM_002337.1|44081	LRPAP1	127	128	60	51
4505020|NM_002337.1|44082	LRPAP1	546	569	477	496
4505020|NM_002337.1|44083	LRPAP1	134	88	144	159
4505020|NM_002337.1|44084	LRPAP1	36	114	52	42
4505020|NM_002337.1|44085	LRPAP1	440	466	288	245
4505020|NM_002337.1|54504	LRPAP1	351	409	537	481
4505028|NM_000895.1|43212	LTA4H	518	703	556	572
4505028|NM_000895.1|43213	LTA4H	36	16	20	48
4505028|NM_000895.1|43214	LTA4H	72	58	133	176
4505028|NM_000895.1|43215	LTA4H	776	842	986	1062
4505028|NM_000895.1|43216	LTA4H	948	863	575	541
4505028|NM_000895.1|54505	LTA4H	3464	3480	2987	3132
4505034|NM_002341.1|46210	LTB	447	436	601	487
4505034|NM_002341.1|46211	LTB	1038	915	647	608
4505034|NM_002341.1|46212	LTB	496	436	577	651
4505034|NM_002341.1|54159	LTB	922	546	538	411
4505034|NM_002341.1|54506	LTB	495	389	568	654
4505034|NM_002341.1|54507	LTB	397	345	269	245
4505038|NM_002342.1|45663	LTBR	380	300	796	732
4505038|NM_002342.1|45664	LTBR	1534	1872	1500	1380
4505038|NM_002342.1|45665	LTBR	1685	1153	1160	1305
4505038|NM_002342.1|45666	LTBR	279	416	68	107
4505038|NM_002342.1|45667	LTBR	388	307	114	88
4505038|NM_002342.1|54508	LTBR	718	641	269	326
4505048|NM_002346.1|51551	LY6E	745	542	677	723
4505048|NM_002346.1|51552	LY6E	4245	4123	1714	1758
4505048|NM_002346.1|51553	LY6E	384	459	666	670
4505048|NM_002346.1|51554	LY6E	100	78	158	175
4505048|NM_002346.1|51555	LY6E	44	34	198	206
4505048|NM_002346.1|54509	LY6E	416	249	386	439
4505052|NM_002349.1|44980	LY75	1624	1208	1037	1003
4505052|NM_002349.1|44981	LY75	310	288	525	481
4505052|NM_002349.1|44982	LY75	121	190	332	290
4505052|NM_002349.1|44983	LY75	748	840	920	937
4505052|NM_002349.1|44984	LY75	224	240	188	168
4505052|NM_002349.1|54510	LY75	886	1092	731	750
4505054|NM_002350.1|52896	LYN	200	160	125	123
4505054|NM_002350.1|52897	LYN	357	262	241	278
4505054|NM_002350.1|52898	LYN	891	899	875	736
4505054|NM_002350.1|52899	LYN	250	188	624	719
4505054|NM_002350.1|52990	LYN	260	258	518	455
4505054|NM_002350.1|54511	LYN	133	119	89	104
4505120|NM_003925.1|34501	MBD4	313	298	332	281
4505120|NM_003925.1|34502	MBD4	209	199	403	406
4505120|NM_003925.1|34503	MBD4	421	426	549	478
4505120|NM_003925.1|34504	MBD4	982	1038	765	720
4505120|NM_003925.1|34505	MBD4	4	26	51	28
4505120|NM_003925.1|54512	MBD4	114	66	82	74
4505184|NM_002415.1|44613	MIF	425	512	443	521
4505184|NM_002415.1|44614	MIF	485	563	470	494
4505184|NM_002415.1|44615	MIF	375	411	382	372
4505184|NM_002415.1|44616	MIF	41	32	101	142
4505184|NM_002415.1|47983	MIF	1522	1529	1748	1773
4505184|NM_002415.1|54513	MIF	2906	2784	2046	2080
4505186|NM_002416.1|45406	CXCL9	181	187	321	315
4505186|NM_002416.1|45407	CXCL9	326	349	418	421
4505186|NM_002416.1|45408	CXCL9	753	738	935	896
4505186|NM_002416.1|45409	CXCL9	1132	1033	1756	1503
4505186|NM_002416.1|45410	CXCL9	155	52	115	78
4505186|NM_002416.1|54514	CXCL9	260	279	324	439
4505198|NM_000901.1|35794	NR3C2	80	57	178	212
4505198|NM_000901.1|35795	NR3C2	2767	2562	2398	2458
4505198|NM_000901.1|35796	NR3C2	477	344	600	547
4505198|NM_000901.1|35797	NR3C2	280	269	150	145
4505198|NM_000901.1|35798	NR3C2	912	928	1442	1494
4505198|NM_000901.1|54515	NR3C2	451	383	300	406
4505204|NM_002425.1|42854	MMP10	292	143	187	123
4505204|NM_002425.1|42855	MMP10	697	858	405	555
4505204|NM_002425.1|42856	MMP10	349	334	442	402
4505204|NM_002425.1|42857	MMP10	638	746	1045	1141
4505204|NM_002425.1|42858	MMP10	123	115	44	61
4505204|NM_002425.1|54516	MMP10	137	129	133	95
4505220|NM_002424.1|43675	MMP8	691	874	797	896
4505220|NM_002424.1|43676	MMP8	1583	1373	1312	1120
4505220|NM_002424.1|43677	MMP8	510	466	590	605
4505220|NM_002424.1|43678	MMP8	399	476	359	441
4505220|NM_002424.1|43679	MMP8	934	1068	1743	1634
4505220|NM_002424.1|54517	MMP8	56	92	13	10
4505234|NM_002435.1|42668	MPI	2125	1976	827	879
4505234|NM_002435.1|42669	MPI	650	678	777	908
4505234|NM_002435.1|42670	MPI	142	106	105	120
4505234|NM_002435.1|42671	MPI	2193	2045	3608	3140
4505234|NM_002435.1|42672	MPI	187	227	1158	944
4505234|NM_002435.1|54518	MPI	67	28	34	45
4505278|NM_002454.1|38769	MTRR	1996	1740	2071	1892
4505278|NM_002454.1|38770	MTRR	377	394	188	153
4505278|NM_002454.1|38771	MTRR	1557	1750	1800	1748
4505278|NM_002454.1|38772	MTRR	441	356	439	384
4505278|NM_002454.1|38773	MTRR	4846	5300	4586	4712
4505278|NM_002454.1|54519	MTRR	539	514	421	450
4505286|NM_002460.1|34975	IRF4	268	166	295	375
4505286|NM_002460.1|34976	IRF4	495	575	634	583
4505286|NM_002460.1|34977	IRF4	1557	1692	2932	3536
4505286|NM_002460.1|34978	IRF4	141	165	59	106
4505286|NM_002460.1|34979	IRF4	73	72	73	103
4505286|NM_002460.1|54520	IRF4	345	557	726	673
4505288|NM_002461.1|48713	MVD	685	985	667	782
4505288|NM_002461.1|48714	MVD	39	37	122	144
4505288|NM_002461.1|48715	MVD	244	370	405	503
4505288|NM_002461.1|48716	MVD	239	363	257	205
4505288|NM_002461.1|53044	MVD	72	18	19	27
4505288|NM_002461.1|54521	MVD	1688	1924	1970	2061
4505298|NM_002469.1|36287	MYF6	2116	1893	2227	2301
4505298|NM_002469.1|36288	MYF6	825	941	1178	922
4505298|NM_002469.1|36289	MYF6	65	58	28	13
4505298|NM_002469.1|36290	MYF6	296	340	633	638
4505298|NM_002469.1|36291	MYF6	2249	1975	3466	3002
4505298|NM_002469.1|54522	MYF6	102	117	187	208
4505330|NM_003826.1|37446	NAPG	43	85	38	79
4505330|NM_003826.1|37447	NAPG	165	166	125	150
4505330|NM_003826.1|37448	NAPG	40	31	54	18
4505330|NM_003826.1|37449	NAPG	261	272	286	317
4505330|NM_003826.1|37450	NAPG	58	124	56	63
4505330|NM_003826.1|54523	NAPG	633	608	781	852
4505368|NM_002495.1|39487	NDUFS4	1880	1754	2121	2334
4505368|NM_002495.1|39488	NDUFS4	3331	2732	2567	2593
4505368|NM_002495.1|39489	NDUFS4	530	567	1584	1295
4505368|NM_002495.1|39490	NDUFS4	288	326	294	232
4505368|NM_002495.1|39491	NDUFS4	1178	1118	993	964
4505368|NM_002495.1|54524	NDUFS4	613	725	648	545
4505370|NM_002496.1|39497	NDUFS8	383	216	260	251
4505370|NM_002496.1|39498	NDUFS8	445	358	387	284
4505370|NM_002496.1|39499	NDUFS8	2321	2342	2030	1848
4505370|NM_002496.1|53747	NDUFS8	4455	4622	3537	3378
4505370|NM_002496.1|53748	NDUFS8	247	400	627	514
4505370|NM_002496.1|54525	NDUFS8	227	243	154	169
4505392|NM_002507.1|45501	NGFR	244	186	234	180
4505392|NM_002507.1|45502	NGFR	97	67	212	171
4505392|NM_002507.1|45503	NGFR	34	49	48	54
4505392|NM_002507.1|45504	NGFR	689	741	891	876
4505392|NM_002507.1|45505	NGFR	160	302	72	98
4505392|NM_002507.1|54526	NGFR	424	465	525	577
4505466|NM_002526.1|42470	NT5E	257	129	142	65
4505466|NM_002526.1|42471	NT5E	270	288	198	138
4505466|NM_002526.1|42472	NT5E	196	144	541	592
4505466|NM_002526.1|42473	NT5E	1201	1339	2352	2166
4505466|NM_002526.1|42474	NT5E	464	335	325	495
4505466|NM_002526.1|54527	NT5E	498	582	719	829
4505488|NM_002539.1|48682	ODC1	228	258	425	434
4505488|NM_002539.1|48683	ODC1	717	695	384	424
4505488|NM_002539.1|48684	ODC1	126	286	98	108
4505488|NM_002539.1|48685	ODC1	1402	1081	811	716
4505488|NM_002539.1|54528	ODC1	270	352	180	197
4505488|NM_002539.1|54529	ODC1	25	24	14	18
4505594|NM_002575.1|43740	SERPINB2	1122	1369	1578	1673
4505594|NM_002575.1|43741	SERPINB2	441	557	426	498
4505594|NM_002575.1|43742	SERPINB2	165	124	212	108
4505594|NM_002575.1|43743	SERPINB2	1765	2288	2577	2462
4505594|NM_002575.1|43744	SERPINB2	379	296	598	456
4505594|NM_002575.1|54530	SERPINB2	5	14	64	98
4505656|NM_002599.1|42482	PDE2A	105	96	45	78
4505656|NM_002599.1|42483	PDE2A	327	219	262	298
4505656|NM_002599.1|42484	PDE2A	517	350	889	678
4505656|NM_002599.1|42485	PDE2A	435	442	254	293
4505656|NM_002599.1|42486	PDE2A	252	242	310	314
4505656|NM_002599.1|54531	PDE2A	797	736	625	544
4505664|NM_000923.1|42521	PDE4C	1844	2462	1498	1526
4505664|NM_000923.1|42522	PDE4C	42	54	42	34
4505664|NM_000923.1|42523	PDE4C	611	811	1124	1139
4505664|NM_000923.1|42524	PDE4C	1253	1133	856	827
4505664|NM_000923.1|54054	PDE4C	2002	2097	1077	1017
4505664|NM_000923.1|54532	PDE4C	97	114	103	82
4505668|NM_000283.1|42586	PDE6B	196	344	390	416
4505668|NM_000283.1|42587	PDE6B	73	60	118	111
4505668|NM_000283.1|42588	PDE6B	2417	2297	2025	1782
4505668|NM_000283.1|42589	PDE6B	123	122	231	254
4505668|NM_000283.1|54533	PDE6B	329	275	224	233
4505668|NM_000283.1|54534	PDE6B	88	107	242	176
4505680|NM_002608.1|40121	PDGFB	482	480	423	458
4505680|NM_002608.1|40122	PDGFB	10	2	15	5
4505680|NM_002608.1|40123	PDGFB	181	168	174	112
4505680|NM_002608.1|40124	PDGFB	722	734	915	801
4505680|NM_002608.1|40125	PDGFB	103	115	381	355
4505680|NM_002608.1|54535	PDGFB	1637	1202	1292	1295
4505684|NM_000284.1|36964	PDHA1	1595	1972	1827	1850
4505684|NM_000284.1|36965	PDHA1	9	6	20	10
4505684|NM_000284.1|36966	PDHA1	1085	1266	1138	1096
4505684|NM_000284.1|36967	PDHA1	796	968	1970	1738
4505684|NM_000284.1|36968	PDHA1	630	371	688	708
4505684|NM_000284.1|54536	PDHA1	1300	1218	1265	1324
4505686|NM_000925.1|36945	PDHB	3826	3498	4305	4139
4505686|NM_000925.1|36946	PDHB	738	650	651	498
4505686|NM_000925.1|36947	PDHB	775	822	2198	2014
4505686|NM_000925.1|36948	PDHB	986	860	1124	1052
4505686|NM_000925.1|36949	PDHB	882	835	1182	1169
4505686|NM_000925.1|54537	PDHB	958	1069	855	1014
4505698|NM_003477.1|36851	PDHX	261	213	291	229
4505698|NM_003477.1|36852	PDHX	82	54	18	36
4505698|NM_003477.1|36853	PDHX	1246	1278	1080	1046
4505698|NM_003477.1|36854	PDHX	169	217	289	280
4505698|NM_003477.1|36855	PDHX	1248	1230	890	985
4505698|NM_003477.1|54538	PDHX	345	364	177	237
4505712|NM_002616.1|48289	PER1	183	239	412	381
4505712|NM_002616.1|48290	PER1	51	74	64	49
4505712|NM_002616.1|48291	PER1	140	75	198	165
4505712|NM_002616.1|48292	PER1	133	98	61	39
4505712|NM_002616.1|48293	PER1	257	340	179	235
4505712|NM_002616.1|54539	PER1	286	352	191	165
4505732|NM_002619.1|45342	PF4	139	148	126	95
4505732|NM_002619.1|45343	PF4	1391	1502	1657	1699
4505732|NM_002619.1|45344	PF4	530	488	1000	823
4505732|NM_002619.1|45345	PF4	2092	1994	1580	1591
4505732|NM_002619.1|54245	PF4	93	114	64	54
4505732|NM_002619.1|54540	PF4	318	233	312	394
4505736|NM_002621.1|49339	CFP	911	1019	753	851
4505736|NM_002621.1|49340	CFP	257	190	179	183
4505736|NM_002621.1|49341	CFP	283	381	373	371
4505736|NM_002621.1|49342	CFP	47	64	346	346
4505736|NM_002621.1|49343	CFP	906	1091	1293	1059
4505736|NM_002621.1|54541	CFP	486	324	583	580
4505780|NM_000292.1|32778	PHKA2	0	20	37	27
4505780|NM_000292.1|32779	PHKA2	2524	2522	1778	1478
4505780|NM_000292.1|32780	PHKA2	116	188	336	254
4505780|NM_000292.1|32781	PHKA2	870	759	903	889
4505780|NM_000292.1|52195	PHKA2	234	156	104	175
4505780|NM_000292.1|54542	PHKA2	860	842	880	896
4505798|NM_002645.1|31018	PIK3C2A	1690	1866	834	945
4505798|NM_002645.1|31019	PIK3C2A	167	175	384	307
4505798|NM_002645.1|31020	PIK3C2A	102	141	73	54
4505798|NM_002645.1|31021	PIK3C2A	6077	5470	4973	4734
4505798|NM_002645.1|31022	PIK3C2A	146	107	93	130
4505798|NM_002645.1|54543	PIK3C2A	259	326	460	442
4505806|NM_002650.1|36366	PIK4CA	10	7	16	16
4505806|NM_002650.1|36367	PIK4CA	115	106	176	104
4505806|NM_002650.1|36368	PIK4CA	109	149	231	271
4505806|NM_002650.1|36369	PIK4CA	124	7	80	57
4505806|NM_002650.1|36370	PIK4CA	233	222	220	151
4505806|NM_002650.1|54544	PIK4CA	1220	1218	1147	915
4505808|NM_002651.1|32466	PI4KB	1684	1386	1538	1503
4505808|NM_002651.1|32467	PI4KB	890	904	1026	917
4505808|NM_002651.1|32468	PI4KB	888	974	965	854
4505808|NM_002651.1|32469	PI4KB	342	311	266	271
4505808|NM_002651.1|32470	PI4KB	362	378	306	379
4505808|NM_002651.1|54545	PI4KB	989	1066	1054	1048
4505844|NM_003561.1|43232	PLA2G10	233	182	822	764
4505844|NM_003561.1|43233	PLA2G10	1685	1622	1302	1537
4505844|NM_003561.1|43234	PLA2G10	8	20	27	62
4505844|NM_003561.1|43235	PLA2G10	1428	1422	1376	1306
4505844|NM_003561.1|54546	PLA2G10	591	592	1261	1162
4505850|NM_003706.1|44283	PLA2G4C	3486	3244	2968	2900
4505850|NM_003706.1|44284	PLA2G4C	431	295	418	394
4505850|NM_003706.1|44285	PLA2G4C	1096	777	1259	1137
4505850|NM_003706.1|44286	PLA2G4C	27	97	65	67
4505850|NM_003706.1|54548	PLA2G4C	18	56	64	106
4505850|NM_003706.1|54549	PLA2G4C	1401	1292	1258	1320
4505880|NM_000301.1|48021	PLG	414	399	245	236
4505880|NM_000301.1|48022	PLG	303	310	268	366
4505880|NM_000301.1|48023	PLG	249	303	461	375
4505880|NM_000301.1|48024	PLG	1623	1251	1389	1296
4505880|NM_000301.1|48025	PLG	816	706	935	984
4505880|NM_000301.1|54550	PLG	112	172	61	76
4505904|NM_002676.1|42628	PMM1	26	48	78	60
4505904|NM_002676.1|42629	PMM1	138	138	85	116
4505904|NM_002676.1|42630	PMM1	117	148	212	254
4505904|NM_002676.1|42631	PMM1	2874	2167	1542	1643
4505904|NM_002676.1|42632	PMM1	178	252	234	358
4505904|NM_002676.1|54551	PMM1	2896	2827	1854	1759
4505930|NM_002690.1|33506	POLB	512	526	684	754
4505930|NM_002690.1|33507	POLB	670	712	1069	1242
4505930|NM_002690.1|33508	POLB	107	119	108	103
4505930|NM_002690.1|33509	POLB	244	276	528	493
4505930|NM_002690.1|53536	POLB	701	876	1491	1460
4505930|NM_002690.1|54552	POLB	731	726	763	802
4505932|NM_002691.1|33510	POLD1	167	135	193	223
4505932|NM_002691.1|33511	POLD1	1094	764	786	767
4505932|NM_002691.1|33512	POLD1	67	70	156	150
4505932|NM_002691.1|33513	POLD1	945	983	903	959
4505932|NM_002691.1|33514	POLD1	68	159	76	123
4505932|NM_002691.1|54553	POLD1	644	740	383	408
4505936|NM_002693.1|43953	POLG	98	82	170	171
4505936|NM_002693.1|43954	POLG	1255	996	1084	899
4505936|NM_002693.1|43955	POLG	1950	2124	1233	998
4505936|NM_002693.1|43956	POLG	174	233	197	243
4505936|NM_002693.1|43957	POLG	1280	979	1014	955
4505936|NM_002693.1|54554	POLG	1036	1074	1097	1099
4505940|NM_000938.1|36402	POLR2B	111	17	2	21
4505940|NM_000938.1|36403	POLR2B	64	98	277	250
4505940|NM_000938.1|36404	POLR2B	134	52	74	62
4505940|NM_000938.1|36405	POLR2B	83	73	92	97
4505940|NM_000938.1|36406	POLR2B	78	122	55	82
4505940|NM_000938.1|54555	POLR2B	545	610	445	540
4505946|NM_002696.1|36561	POLR2G	53	48	14	55
4505946|NM_002696.1|36562	POLR2G	0	12	10	11
4505946|NM_002696.1|36563	POLR2G	88	86	81	48
4505946|NM_002696.1|36564	POLR2G	81	141	45	29
4505946|NM_002696.1|36565	POLR2G	144	175	234	248
4505946|NM_002696.1|54556	POLR2G	141	141	179	159
4505958|NM_002698.1|36292	POU2F2	2467	2296	2431	2290
4505958|NM_002698.1|36293	POU2F2	1257	996	931	997
4505958|NM_002698.1|36294	POU2F2	447	434	1196	1442
4505958|NM_002698.1|36295	POU2F2	108	184	80	119
4505958|NM_002698.1|36296	POU2F2	1227	966	1534	1465
4505958|NM_002698.1|54557	POU2F2	255	294	187	215
4506006|NM_002710.1|31113	PPP1CC	1675	1469	798	916
4506006|NM_002710.1|31114	PPP1CC	699	898	453	532
4506006|NM_002710.1|31115	PPP1CC	423	450	583	481
4506006|NM_002710.1|31116	PPP1CC	62	74	23	30
4506006|NM_002710.1|31117	PPP1CC	162	225	383	379
4506006|NM_002710.1|54558	PPP1CC	37	79	111	113
4506102|NM_002759.1|30678	EIF2AK2	351	324	619	559
4506102|NM_002759.1|30679	EIF2AK2	250	140	122	107
4506102|NM_002759.1|30680	EIF2AK2	113	88	77	81
4506102|NM_002759.1|30681	EIF2AK2	109	107	282	283
4506102|NM_002759.1|30682	EIF2AK2	370	494	260	239
4506102|NM_002759.1|54559	EIF2AK2	383	313	149	167
4506114|NM_000312.1|42944	PROC	1209	806	1420	1192
4506114|NM_000312.1|42945	PROC	969	876	1632	1740
4506114|NM_000312.1|42946	PROC	401	763	588	580
4506114|NM_000312.1|42947	PROC	185	206	239	161
4506114|NM_000312.1|54560	PROC	250	206	185	232
4506114|NM_000312.1|54561	PROC	464	495	172	186
4506116|NM_000313.1|44446	PROS1	156	74	197	233
4506116|NM_000313.1|44447	PROS1	836	1232	891	733
4506116|NM_000313.1|44448	PROS1	606	722	948	881
4506116|NM_000313.1|44449	PROS1	2140	2223	1800	1944
4506116|NM_000313.1|44450	PROS1	279	312	532	452
4506116|NM_000313.1|54562	PROS1	12	3	54	56
4506120|NM_003891.1|44373	PROZ	763	684	949	1169
4506120|NM_003891.1|44374	PROZ	314	220	262	299
4506120|NM_003891.1|44375	PROZ	154	155	94	137
4506120|NM_003891.1|44376	PROZ	2096	2149	3051	2858
4506120|NM_003891.1|44377	PROZ	1153	1338	1165	1281
4506120|NM_003891.1|54563	PROZ	871	790	1596	1599
4506264|NM_000963.1|41372	PTGS2	70	62	354	372
4506264|NM_000963.1|41373	PTGS2	51	139	165	112
4506264|NM_000963.1|41374	PTGS2	392	281	423	404
4506264|NM_000963.1|41375	PTGS2	661	802	608	795
4506264|NM_000963.1|41376	PTGS2	1858	1971	1293	1124
4506264|NM_000963.1|54564	PTGS2	326	344	397	404
4506344|NM_002859.1|50527	PXN	2200	1775	1541	1599
4506344|NM_002859.1|50528	PXN	1378	1235	1214	980
4506344|NM_002859.1|50529	PXN	292	359	133	161
4506344|NM_002859.1|50530	PXN	81	76	94	63
4506344|NM_002859.1|50531	PXN	674	483	558	525
4506344|NM_002859.1|54565	PXN	1342	1582	1042	1052
4506382|NM_002873.1|35558	RAD17	247	223	35	55
4506382|NM_002873.1|35559	RAD17	27	34	100	68
4506382|NM_002873.1|35560	RAD17	40	55	78	71
4506382|NM_002873.1|35561	RAD17	794	780	619	591
4506382|NM_002873.1|35562	RAD17	323	166	109	185
4506382|NM_002873.1|54566	RAD17	240	259	204	171
4506414|NM_002885.1|48147	RAP1GAP	910	997	938	977
4506414|NM_002885.1|48148	RAP1GAP	190	150	137	136
4506414|NM_002885.1|48149	RAP1GAP	339	295	312	340
4506414|NM_002885.1|54567	RAP1GAP	416	378	387	458
4506414|NM_002885.1|54568	RAP1GAP	438	331	430	415
4506414|NM_002885.1|54569	RAP1GAP	82	70	136	182
4506482|NM_002912.1|44016	REV3L	559	488	412	381
4506482|NM_002912.1|44017	REV3L	1065	1078	545	579
4506482|NM_002912.1|44018	REV3L	639	455	398	404
4506482|NM_002912.1|44019	REV3L	58	26	227	286
4506482|NM_002912.1|44020	REV3L	95	65	91	53
4506482|NM_002912.1|54570	REV3L	200	109	140	210
4506788|NM_002970.1|38658	SAT1	705	599	274	283
4506788|NM_002970.1|38659	SAT1	98	88	284	141
4506788|NM_002970.1|38660	SAT1	543	558	946	816
4506788|NM_002970.1|38661	SAT1	100	126	309	261
4506788|NM_002970.1|38662	SAT1	104	110	219	250
4506788|NM_002970.1|54571	SAT1	160	118	736	912
4506812|NM_002977.1|41018	SCN9A	573	328	335	335
4506812|NM_002977.1|41019	SCN9A	64	159	116	138
4506812|NM_002977.1|41020	SCN9A	139	127	83	72
4506812|NM_002977.1|41021	SCN9A	336	181	99	135
4506812|NM_002977.1|52068	SCN9A	1781	1743	2210	2539
4506812|NM_002977.1|54572	SCN9A	80	146	372	317
4506832|NM_002981.1|45307	CCL1	1809	1986	2385	1832
4506832|NM_002981.1|45308	CCL1	147	63	191	174
4506832|NM_002981.1|45309	CCL1	306	339	524	438
4506832|NM_002981.1|45310	CCL1	2	0	5	16
4506832|NM_002981.1|45311	CCL1	209	98	66	73
4506832|NM_002981.1|54573	CCL1	304	427	314	379
4506842|NM_002983.1|45351	CCL3	462	543	587	495
4506842|NM_002983.1|45352	CCL3	58	26	201	191
4506842|NM_002983.1|45353	CCL3	164	187	425	387
4506842|NM_002983.1|45354	CCL3	128	137	109	120
4506842|NM_002983.1|45355	CCL3	1021	1045	1587	1522
4506844|NM_002984.1|45334	CCL4	56	110	17	21
4506844|NM_002984.1|45335	CCL4	1349	1119	505	491
4506844|NM_002984.1|45336	CCL4	469	606	704	678
4506844|NM_002984.1|45386	CCL4	755	607	604	603
4506844|NM_002984.1|45387	CCL4	1013	1410	1577	1450
4506844|NM_002984.1|54575	CCL4	368	323	379	347
4506852|NM_002995.1|45366	XCL1	20	34	174	188
4506852|NM_002995.1|45367	XCL1	86	79	86	102
4506852|NM_002995.1|45368	XCL1	220	312	317	375
4506852|NM_002995.1|45369	XCL1	227	180	295	243
4506852|NM_002995.1|45370	XCL1	4	21	25	21
4506852|NM_002995.1|54576	XCL1	622	735	878	783
4506864|NM_003002.1|39478	SDHD	156	162	44	58
4506864|NM_003002.1|39479	SDHD	1015	865	1257	1235
4506864|NM_003002.1|39480	SDHD	1139	1286	859	924
4506864|NM_003002.1|39481	SDHD	507	573	189	230
4506864|NM_003002.1|39482	SDHD	1529	1531	1038	880
4506864|NM_003002.1|54577	SDHD	569	520	337	341
4506870|NM_000450.1|45267	SELE	152	88	103	155
4506870|NM_000450.1|45268	SELE	65	79	74	65
4506870|NM_000450.1|45269	SELE	1680	1707	1247	1244
4506870|NM_000450.1|45270	SELE	19	12	2	3
4506870|NM_000450.1|45271	SELE	3	6	56	46
4506870|NM_000450.1|54578	SELE	786	699	1091	1040
4506924|NM_003022.1|50562	SH3BGRL	845	577	422	387
4506924|NM_003022.1|50563	SH3BGRL	176	175	368	322
4506924|NM_003022.1|50564	SH3BGRL	2419	2320	2275	2304
4506924|NM_003022.1|50565	SH3BGRL	387	395	363	472
4506924|NM_003022.1|50833	SH3BGRL	887	750	507	648
4506924|NM_003022.1|54579	SH3BGRL	2050	2107	1715	2055
4506930|NM_003026.1|49431	SH3GL2	1605	1487	1599	1825
4506930|NM_003026.1|52216	SH3GL2	508	542	262	373
4506930|NM_003026.1|52217	SH3GL2	1288	1147	547	620
4506930|NM_003026.1|52218	SH3GL2	49	43	29	54
4506930|NM_003026.1|52219	SH3GL2	1370	1457	1572	1599
4506930|NM_003026.1|54580	SH3GL2	1581	1409	1799	1916
4506966|NM_003036.1|40198	SKI	147	148	361	251
4506966|NM_003036.1|40199	SKI	1090	900	1090	1153
4506966|NM_003036.1|40200	SKI	1182	1714	2182	2300
4506966|NM_003036.1|40201	SKI	2527	2437	1890	1991
4506966|NM_003036.1|40202	SKI	55	45	166	149
4506966|NM_003036.1|54581	SKI	215	160	141	121
4506968|NM_003037.1|46889	SLAMF1	726	683	750	858
4506968|NM_003037.1|46890	SLAMF1	494	496	698	786
4506968|NM_003037.1|46891	SLAMF1	1690	1776	1367	1179
4506968|NM_003037.1|46892	SLAMF1	731	615	952	993
4506968|NM_003037.1|46893	SLAMF1	51	80	80	113
4506968|NM_003037.1|54582	SLAMF1	30	26	103	164
4506972|NM_000452.1|39926	SLC10A2	29	34	97	129
4506972|NM_000452.1|39927	SLC10A2	2342	2897	2854	2853
4506972|NM_000452.1|39928	SLC10A2	950	1430	920	1034
4506972|NM_000452.1|39929	SLC10A2	333	459	470	500
4506972|NM_000452.1|47992	SLC10A2	364	355	332	284
4506972|NM_000452.1|54583	SLC10A2	1804	1784	1970	1905
4506976|NM_000339.1|40590	SLC12A3	725	653	375	451
4506976|NM_000339.1|40591	SLC12A3	269	265	240	191
4506976|NM_000339.1|40592	SLC12A3	532	779	601	655
4506976|NM_000339.1|40593	SLC12A3	260	231	634	658
4506976|NM_000339.1|40594	SLC12A3	792	585	763	619
4506976|NM_000339.1|54584	SLC12A3	72	200	183	147
4506986|NM_003053.1|41095	SLC18A1	29	30	7	2
4506986|NM_003053.1|41096	SLC18A1	660	602	877	856
4506986|NM_003053.1|41097	SLC18A1	1762	1825	1484	1739
4506986|NM_003053.1|41098	SLC18A1	353	452	402	502
4506986|NM_003053.1|41099	SLC18A1	539	627	544	556
4506986|NM_003053.1|54585	SLC18A1	215	91	216	214
4507190|NM_003127.1|44128	SPTAN1	1185	1141	528	583
4507190|NM_003127.1|44129	SPTAN1	737	643	519	512
4507190|NM_003127.1|44130	SPTAN1	159	247	448	393
4507190|NM_003127.1|44131	SPTAN1	80	235	430	340
4507190|NM_003127.1|53670	SPTAN1	124	90	42	46
4507190|NM_003127.1|54586	SPTAN1	89	82	162	104
4507212|NM_003135.1|48399	SRP19	38	25	20	2
4507212|NM_003135.1|48400	SRP19	287	187	289	271
4507212|NM_003135.1|48401	SRP19	6165	6289	5299	5781
4507212|NM_003135.1|48402	SRP19	23	55	43	61
4507212|NM_003135.1|48403	SRP19	1836	1525	342	367
4507212|NM_003135.1|54587	SRP19	222	270	204	242
4507224|NM_003140.1|36278	SRY	107	144	83	92
4507224|NM_003140.1|36279	SRY	1914	2123	1510	1856
4507224|NM_003140.1|36280	SRY	309	293	645	830
4507224|NM_003140.1|36281	SRY	1780	2834	1582	1704
4507224|NM_003140.1|53950	SRY	163	239	232	223
4507224|NM_003140.1|54588	SRY	508	422	378	372
4507232|NM_003745.1|44758	SOCS1	895	617	245	341
4507232|NM_003745.1|44759	SOCS1	369	358	543	434
4507232|NM_003745.1|44760	SOCS1	1194	1196	931	773
4507232|NM_003745.1|44761	SOCS1	580	585	1210	1305
4507232|NM_003745.1|44762	SOCS1	869	943	1137	1144
4507232|NM_003745.1|54589	SOCS1	210	274	229	271
4507284|NM_003765.1|52916	STX10	957	883	543	486
4507284|NM_003765.1|52917	STX10	896	998	1069	1197
4507284|NM_003765.1|52918	STX10	118	143	38	33
4507284|NM_003765.1|52919	STX10	377	487	720	742
4507284|NM_003765.1|52920	STX10	847	1140	942	1228
4507284|NM_003765.1|54590	STX10	425	458	566	613
4507344|NM_001057.1|34736	TACR2	1086	1130	1151	1402
4507344|NM_001057.1|34737	TACR2	709	521	414	398
4507344|NM_001057.1|34738	TACR2	1474	1036	1017	1086
4507344|NM_001057.1|34739	TACR2	1039	850	993	945
4507344|NM_001057.1|34740	TACR2	398	409	689	613
4507344|NM_001057.1|54591	TACR2	250	128	303	428
4507356|NM_003564.1|51647	TAGLN2	1310	1217	1211	1033
4507356|NM_003564.1|51648	TAGLN2	283	279	198	224
4507356|NM_003564.1|51649	TAGLN2	279	245	623	647
4507356|NM_003564.1|51650	TAGLN2	746	985	1037	1030
4507356|NM_003564.1|51651	TAGLN2	135	147	272	228
4507356|NM_003564.1|54592	TAGLN2	833	832	1455	1191
4507362|NM_003189.1|34949	TAL1	154	228	362	362
4507362|NM_003189.1|34950	TAL1	100	153	28	71
4507362|NM_003189.1|34951	TAL1	152	154	117	103
4507362|NM_003189.1|34952	TAL1	1146	1067	1124	1175
4507362|NM_003189.1|34953	TAL1	548	505	800	987
4507362|NM_003189.1|54593	TAL1	428	403	257	305
4507368|NM_000353.1|38634	TAT	798	926	956	981
4507368|NM_000353.1|38635	TAT	147	90	66	51
4507368|NM_000353.1|38636	TAT	742	1099	710	549
4507368|NM_000353.1|38637	TAT	190	237	491	450
4507368|NM_000353.1|38638	TAT	235	202	320	275
4507368|NM_000353.1|54594	TAT	199	193	288	221
4507400|NM_003201.1|35248	TFAM	1639	2125	2067	2289
4507400|NM_003201.1|35249	TFAM	3716	3645	4960	5146
4507400|NM_003201.1|35250	TFAM	324	230	203	175
4507400|NM_003201.1|35251	TFAM	2124	2355	1842	1855
4507400|NM_003201.1|35252	TFAM	154	203	297	267
4507400|NM_003201.1|54595	TFAM	2271	2219	2706	2493
4507424|NM_003212.1|32192	TDGF1	1244	1450	1911	1851
4507424|NM_003212.1|32193	TDGF1	1545	1511	2496	2267
4507424|NM_003212.1|32194	TDGF1	286	308	506	490
4507424|NM_003212.1|32195	TDGF1	175	170	154	150
4507424|NM_003212.1|32196	TDGF1	211	278	114	89
4507424|NM_003212.1|54596	TDGF1	1954	1747	739	715
4507456|NM_003234.1|45179	TFRC	1701	2123	1824	1943
4507456|NM_003234.1|45180	TFRC	179	152	110	106
4507456|NM_003234.1|45181	TFRC	583	497	796	768
4507456|NM_003234.1|45182	TFRC	528	486	234	201
4507456|NM_003234.1|53600	TFRC	123	139	185	150
4507456|NM_003234.1|54597	TFRC	359	406	325	362
4507462|NM_003238.1|38016	TGFB2	448	452	307	228
4507462|NM_003238.1|38017	TGFB2	1897	1727	1282	1310
4507462|NM_003238.1|38018	TGFB2	164	97	289	247
4507462|NM_003238.1|38019	TGFB2	4471	4336	4236	4005
4507462|NM_003238.1|38020	TGFB2	2772	2863	2464	2240
4507462|NM_003238.1|54598	TGFB2	93	52	55	30
4507464|NM_003239.1|46102	TGFB3	414	335	469	672
4507464|NM_003239.1|46103	TGFB3	2382	2278	4719	4036
4507464|NM_003239.1|46104	TGFB3	1006	786	879	775
4507464|NM_003239.1|46105	TGFB3	1731	1641	1508	1506
4507464|NM_003239.1|54193	TGFB3	169	215	261	355
4507464|NM_003239.1|54599	TGFB3	218	135	159	141
4507466|NM_000358.1|47046	TGFBI	49	24	17	15
4507466|NM_000358.1|47047	TGFBI	194	143	256	235
4507466|NM_000358.1|47048	TGFBI	150	164	125	158
4507466|NM_000358.1|47049	TGFBI	1357	1851	2874	2978
4507466|NM_000358.1|47050	TGFBI	210	240	153	251
4507466|NM_000358.1|54600	TGFBI	664	732	627	543
4507520|NM_001064.1|44228	TKT	64	63	60	76
4507520|NM_001064.1|44229	TKT	146	76	32	29
4507520|NM_001064.1|44230	TKT	982	1108	1000	1036
4507520|NM_001064.1|44231	TKT	1205	1121	221	325
4507520|NM_001064.1|54083	TKT	71	51	64	50
4507520|NM_001064.1|54601	TKT	305	319	1096	1125
4507656|NM_003291.1|37863	TPP2	191	196	285	241
4507656|NM_003291.1|43447	TPP2	316	407	720	670
4507656|NM_003291.1|43448	TPP2	890	1229	1229	1377
4507656|NM_003291.1|43449	TPP2	934	1095	1635	1572
4507656|NM_003291.1|43450	TPP2	193	127	40	34
4507656|NM_003291.1|54602	TPP2	0	0	5	4
4507676|NM_003299.1|37603	HSP90B1	1052	1096	1814	1727
4507676|NM_003299.1|37604	HSP90B1	299	251	160	256
4507676|NM_003299.1|37605	HSP90B1	1303	1182	878	880
4507676|NM_003299.1|37606	HSP90B1	71	70	94	96
4507676|NM_003299.1|53451	HSP90B1	370	254	478	433
4507676|NM_003299.1|54603	HSP90B1	23	18	28	81
4507690|NM_003496.1|32365	TRRAP	119	90	10	28
4507690|NM_003496.1|32366	TRRAP	75	52	2	18
4507690|NM_003496.1|32367	TRRAP	27	3	28	18
4507690|NM_003496.1|32368	TRRAP	125	217	223	155
4507690|NM_003496.1|32369	TRRAP	418	432	107	131
4507690|NM_003496.1|54604	TRRAP	1262	1083	919	947
4507724|NM_000371.1|46497	TTR	5021	5361	3065	2816
4507724|NM_000371.1|46498	TTR	446	343	499	494
4507724|NM_000371.1|46499	TTR	275	299	437	390
4507724|NM_000371.1|46500	TTR	1349	1057	1044	936
4507724|NM_000371.1|46501	TTR	793	742	1467	1309
4507724|NM_000371.1|54605	TTR	326	463	324	374
4507750|NM_001071.1|41449	TYMS	455	302	192	228
4507750|NM_001071.1|41450	TYMS	96	118	36	47
4507750|NM_001071.1|41451	TYMS	18	5	49	61
4507750|NM_001071.1|41452	TYMS	2293	2121	1908	2137
4507750|NM_001071.1|41453	TYMS	75	81	123	114
4507750|NM_001071.1|54606	TYMS	102	84	168	118
4507810|NM_003358.1|39210	UGCG	61	84	89	105
4507810|NM_003358.1|39211	UGCG	676	545	217	248
4507810|NM_003358.1|39212	UGCG	421	354	263	289
4507810|NM_003358.1|39213	UGCG	549	524	701	604
4507810|NM_003358.1|39214	UGCG	47	77	63	36
4507810|NM_003358.1|54607	UGCG	94	85	128	115
4507822|NM_001073.1|39243	UGT2B11	1536	1586	1352	1471
4507822|NM_001073.1|39244	UGT2B11	489	573	252	248
4507822|NM_001073.1|39245	UGT2B11	444	410	618	688
4507822|NM_001073.1|39246	UGT2B11	333	382	295	246
4507822|NM_001073.1|39247	UGT2B11	436	535	746	693
4507908|NM_000377.1|37821	WAS	211	213	441	451
4507908|NM_000377.1|37822	WAS	1358	1688	1366	1332
4507908|NM_000377.1|37823	WAS	122	114	71	71
4507908|NM_000377.1|37824	WAS	960	1096	1260	1229
4507908|NM_000377.1|37825	WAS	335	350	294	372
4507908|NM_000377.1|54609	WAS	808	580	446	502
4507926|NM_003391.1|37967	WNT2	1113	1038	1085	915
4507926|NM_003391.1|37968	WNT2	2167	1945	1688	1485
4507926|NM_003391.1|37969	WNT2	336	201	212	150
4507926|NM_003391.1|37970	WNT2	123	116	93	68
4507926|NM_003391.1|37971	WNT2	630	431	566	396
4507926|NM_003391.1|54610	WNT2	811	622	664	672
4557009|NM_001610.1|43337	ACP2	497	506	401	472
4557009|NM_001610.1|43338	ACP2	416	585	570	535
4557009|NM_001610.1|43339	ACP2	1025	1234	1344	1307
4557009|NM_001610.1|43340	ACP2	1985	1476	2126	2197
4557009|NM_001610.1|54611	ACP2	964	923	822	740
4557009|NM_001610.1|54612	ACP2	2057	1983	1915	2147
4557232|NM_000017.1|37262	ACADS	16	24	13	16
4557232|NM_000017.1|37263	ACADS	58	59	111	86
4557232|NM_000017.1|37264	ACADS	1715	1732	1947	1853
4557232|NM_000017.1|37265	ACADS	1431	1625	1631	1649
4557232|NM_000017.1|37293	ACADS	54	54	24	31
4557232|NM_000017.1|54613	ACADS	1791	2026	1473	1590
4557240|NM_001104.1|44344	ACTN3	665	642	289	309
4557240|NM_001104.1|44345	ACTN3	607	742	526	607
4557240|NM_001104.1|44346	ACTN3	395	296	256	325
4557240|NM_001104.1|44347	ACTN3	428	396	1007	1100
4557240|NM_001104.1|44348	ACTN3	234	78	236	219
4557240|NM_001104.1|54614	ACTN3	991	966	1049	1045
4557242|NM_000020.1|30101	ACVRL1	1707	1868	1724	1624
4557242|NM_000020.1|30102	ACVRL1	35	11	56	71
4557242|NM_000020.1|30103	ACVRL1	776	1021	1052	992
4557242|NM_000020.1|52243	ACVRL1	163	122	274	200
4557242|NM_000020.1|52244	ACVRL1	1429	1110	1167	1050
4557242|NM_000020.1|54615	ACVRL1	355	308	634	573
4557256|NM_001115.1|48665	ADCY8	2478	2666	2777	2820
4557256|NM_001115.1|48666	ADCY8	805	869	582	851
4557256|NM_001115.1|48667	ADCY8	143	129	325	308
4557256|NM_001115.1|48668	ADCY8	684	838	1083	1063
4557256|NM_001115.1|49762	ADCY8	85	90	44	59
4557256|NM_001115.1|54616	ADCY8	823	597	714	721
4557266|NM_000025.1|33626	ADRB3	282	279	462	424
4557266|NM_000025.1|33627	ADRB3	975	846	765	793
4557266|NM_000025.1|33628	ADRB3	320	377	571	482
4557266|NM_000025.1|33629	ADRB3	3461	3193	3035	3136
4557266|NM_000025.1|33630	ADRB3	490	259	721	679
4557266|NM_000025.1|54617	ADRB3	3514	3610	2496	2774
4557268|NM_000026.1|48594	ADSL	300	247	116	151
4557268|NM_000026.1|48595	ADSL	624	618	292	397
4557268|NM_000026.1|48596	ADSL	473	273	118	170
4557268|NM_000026.1|48597	ADSL	235	278	292	299
4557268|NM_000026.1|54258	ADSL	1061	1169	919	845
4557268|NM_000026.1|54618	ADSL	864	794	702	742
4557284|NM_000646.1|38565	AGL	731	963	666	591
4557284|NM_000646.1|38566	AGL	215	312	896	685
4557284|NM_000646.1|38567	AGL	22	28	3	4
4557284|NM_000646.1|38568	AGL	1044	1031	862	696
4557284|NM_000646.1|38569	AGL	93	150	187	207
4557284|NM_000646.1|54619	AGL	730	1027	779	808
4557288|NM_000030.1|38612	AGXT	213	264	408	395
4557288|NM_000030.1|38613	AGXT	1642	1383	1570	1658
4557288|NM_000030.1|38614	AGXT	146	113	109	127
4557288|NM_000030.1|38615	AGXT	1744	1694	946	840
4557288|NM_000030.1|38616	AGXT	553	446	432	525
4557288|NM_000030.1|54620	AGXT	221	193	955	824
4557292|NM_000658.1|35590	AIRE	455	566	642	679
4557292|NM_000658.1|35591	AIRE	153	131	315	333
4557292|NM_000658.1|54621	AIRE	466	431	499	433
4557292|NM_000658.1|54622	AIRE	850	897	773	864
4557292|NM_000658.1|54623	AIRE	730	669	705	594
4557292|NM_000658.1|54624	AIRE	811	820	1466	1553
4557310|NM_000036.1|42969	AMPD1	597	760	938	1039
4557310|NM_000036.1|42970	AMPD1	832	831	685	763
4557310|NM_000036.1|42971	AMPD1	184	155	114	80
4557310|NM_000036.1|42972	AMPD1	609	640	777	907
4557310|NM_000036.1|42973	AMPD1	3165	2537	3095	2969
4557310|NM_000036.1|54625	AMPD1	6004	6330	4157	4282
4557314|NM_001147.1|46236	ANGPT2	1941	1883	1903	2023
4557314|NM_001147.1|46237	ANGPT2	1168	1065	1276	1316
4557314|NM_001147.1|46238	ANGPT2	431	620	330	323
4557314|NM_001147.1|46239	ANGPT2	257	183	328	301
4557314|NM_001147.1|46240	ANGPT2	390	558	445	462
4557314|NM_001147.1|54626	ANGPT2	449	593	463	428
4557320|NM_000039.1|37419	APOA1	864	949	861	1063
4557320|NM_000039.1|37420	APOA1	772	648	1221	1079
4557320|NM_000039.1|37421	APOA1	87	98	76	64
4557320|NM_000039.1|37422	APOA1	56	41	23	78
4557320|NM_000039.1|37423	APOA1	249	230	263	342
4557320|NM_000039.1|54627	APOA1	1279	1289	745	843
4557322|NM_000040.1|49157	APOC3	831	670	710	682
4557322|NM_000040.1|49158	APOC3	1	0	28	35
4557322|NM_000040.1|49159	APOC3	294	332	600	496
4557322|NM_000040.1|49160	APOC3	118	110	424	370
4557322|NM_000040.1|49161	APOC3	263	286	450	427
4557322|NM_000040.1|54628	APOC3	995	1063	859	981
4557328|NM_000639.1|46106	FASLG	43	69	9	13
4557328|NM_000639.1|46107	FASLG	294	433	398	364
4557328|NM_000639.1|46108	FASLG	147	89	259	320
4557328|NM_000639.1|46109	FASLG	1294	1841	1287	1283
4557328|NM_000639.1|54186	FASLG	0	0	67	40
4557328|NM_000639.1|54629	FASLG	280	478	348	352
4557350|NM_000055.1|42045	BCHE	2479	2466	1931	1782
4557350|NM_000055.1|42046	BCHE	156	185	234	178
4557350|NM_000055.1|42047	BCHE	383	353	930	891
4557350|NM_000055.1|42048	BCHE	729	817	1540	1529
4557350|NM_000055.1|42049	BCHE	1117	955	989	1027
4557350|NM_000055.1|54630	BCHE	171	216	89	95
4557376|NM_000061.1|30104	BTK	1124	1130	976	1158
4557376|NM_000061.1|30105	BTK	2577	2929	3136	3506
4557376|NM_000061.1|30106	BTK	1353	1739	1777	1643
4557376|NM_000061.1|30107	BTK	470	378	481	576
4557376|NM_000061.1|36750	BTK	81	61	130	93
4557376|NM_000061.1|54631	BTK	845	818	977	936
4557384|NM_000064.1|44809	C3	2992	2583	4554	5074
4557384|NM_000064.1|44810	C3	366	371	140	146
4557384|NM_000064.1|44811	C3	189	185	115	92
4557384|NM_000064.1|44812	C3	1896	2014	2305	2065
4557384|NM_000064.1|44813	C3	370	394	579	531
4557384|NM_000064.1|54632	C3	52	72	60	53
4557388|NM_000562.1|44845	C8A	115	181	98	117
4557388|NM_000562.1|44846	C8A	115	63	185	178
4557388|NM_000562.1|44847	C8A	1419	1235	907	1024
4557388|NM_000562.1|44848	C8A	664	632	471	548
4557388|NM_000562.1|44849	C8A	345	486	356	365
4557388|NM_000562.1|54633	C8A	92	134	227	170
4557392|NM_000606.1|44817	C8G	192	378	543	459
4557392|NM_000606.1|44818	C8G	773	748	805	718
4557392|NM_000606.1|44819	C8G	6181	5617	5040	4450
4557392|NM_000606.1|44820	C8G	2334	2138	1763	1887
4557392|NM_000606.1|54094	C8G	119	78	144	180
4557392|NM_000606.1|54634	C8G	16	21	71	52
4557394|NM_000067.1|49352	CA2	615	585	625	640
4557394|NM_000067.1|49353	CA2	359	475	561	582
4557394|NM_000067.1|49354	CA2	620	610	595	668
4557394|NM_000067.1|49355	CA2	1141	1337	1320	1048
4557394|NM_000067.1|53556	CA2	107	93	210	205
4557394|NM_000067.1|54635	CA2	556	563	653	676
4557400|NM_000069.1|40829	CACNA1S	349	276	574	485
4557400|NM_000069.1|40830	CACNA1S	151	80	198	179
4557400|NM_000069.1|40831	CACNA1S	115	144	113	130
4557400|NM_000069.1|40832	CACNA1S	279	386	862	864
4557400|NM_000069.1|40833	CACNA1S	2164	1681	1664	1853
4557400|NM_000069.1|54636	CACNA1S	257	266	367	388
4557414|NM_000071.1|41281	CBS	795	877	647	674
4557414|NM_000071.1|41282	CBS	195	281	93	64
4557414|NM_000071.1|41283	CBS	808	726	971	1160
4557414|NM_000071.1|41284	CBS	2190	2617	1148	1187
4557414|NM_000071.1|48480	CBS	407	426	622	644
4557414|NM_000071.1|54637	CBS	32	28	99	69
4557422|NM_001247.1|43007	ENTPD6	342	328	147	120
4557422|NM_001247.1|43008	ENTPD6	204	233	147	143
4557422|NM_001247.1|43009	ENTPD6	174	172	326	332
4557422|NM_001247.1|43010	ENTPD6	43	74	155	139
4557422|NM_001247.1|53702	ENTPD6	497	468	437	449
4557422|NM_001247.1|54638	ENTPD6	318	322	407	395
4557424|NM_001248.1|43028	ENTPD3	174	238	317	275
4557424|NM_001248.1|43029	ENTPD3	1099	1132	1429	1743
4557424|NM_001248.1|43030	ENTPD3	147	121	185	261
4557424|NM_001248.1|43031	ENTPD3	2181	2228	1596	1821
4557424|NM_001248.1|48802	ENTPD3	622	692	541	614
4557424|NM_001248.1|54639	ENTPD3	169	112	383	376
4557426|NM_001249.1|43041	ENTPD5	187	208	352	360
4557426|NM_001249.1|43042	ENTPD5	354	344	306	305
4557426|NM_001249.1|43043	ENTPD5	1581	1464	1175	1381
4557426|NM_001249.1|43044	ENTPD5	96	90	121	115
4557426|NM_001249.1|43045	ENTPD5	499	552	803	705
4557426|NM_001249.1|54640	ENTPD5	114	156	121	72
4557428|NM_000073.1|44884	CD3G	2307	2647	2078	2030
4557428|NM_000073.1|44885	CD3G	1677	1743	1881	1971
4557428|NM_000073.1|44886	CD3G	220	317	184	259
4557428|NM_000073.1|44887	CD3G	709	651	695	543
4557428|NM_000073.1|54092	CD3G	146	31	196	168
4557428|NM_000073.1|54641	CD3G	544	741	797	968
4557438|NM_001258.1|30212	CDK3	661	780	769	821
4557438|NM_001258.1|30213	CDK3	1896	1751	893	981
4557438|NM_001258.1|30214	CDK3	444	617	251	244
4557438|NM_001258.1|30215	CDK3	127	170	158	192
4557438|NM_001258.1|52151	CDK3	1983	1737	2915	3263
4557438|NM_001258.1|54642	CDK3	867	762	834	852
4557440|NM_000076.1|40185	CDKN1C	863	970	884	780
4557440|NM_000076.1|40186	CDKN1C	1278	1037	1787	1634
4557440|NM_000076.1|40187	CDKN1C	270	147	241	267
4557440|NM_000076.1|40188	CDKN1C	4567	4486	3402	3226
4557440|NM_000076.1|40189	CDKN1C	1429	1400	1467	1696
4557440|NM_000076.1|54643	CDKN1C	654	637	337	361
4557442|NM_000078.1|49219	CETP	2990	3558	2773	2425
4557442|NM_000078.1|49220	CETP	569	308	190	133
4557442|NM_000078.1|49221	CETP	372	333	775	764
4557442|NM_000078.1|49222	CETP	153	104	196	191
4557442|NM_000078.1|49223	CETP	199	214	543	495
4557442|NM_000078.1|54644	CETP	879	1200	1027	1057
4557460|NM_000751.1|46803	CHRND	559	452	508	503
4557460|NM_000751.1|46804	CHRND	542	464	269	241
4557460|NM_000751.1|46805	CHRND	2880	2588	1767	1585
4557460|NM_000751.1|46806	CHRND	185	164	172	165
4557460|NM_000751.1|46807	CHRND	834	970	1185	1144
4557460|NM_000751.1|54645	CHRND	142	178	144	212
4557480|NM_000392.1|46274	ABCC2	54	126	227	261
4557480|NM_000392.1|46275	ABCC2	96	150	163	136
4557480|NM_000392.1|46276	ABCC2	437	480	517	438
4557480|NM_000392.1|46277	ABCC2	707	552	493	433
4557480|NM_000392.1|53613	ABCC2	31	65	84	119
4557480|NM_000392.1|54646	ABCC2	350	296	157	182
4557484|NM_000096.1|41725	CP	1738	1594	1403	1338
4557484|NM_000096.1|41726	CP	191	219	246	262
4557484|NM_000096.1|41727	CP	382	323	357	293
4557484|NM_000096.1|41728	CP	1906	1388	1309	1188
4557484|NM_000096.1|41729	CP	1336	1507	1510	1541
4557484|NM_000096.1|54647	CP	895	884	480	538
4557510|NM_001348.1|30249	DAPK3	76	223	166	167
4557510|NM_001348.1|30250	DAPK3	377	255	201	262
4557510|NM_001348.1|30251	DAPK3	851	999	849	1014
4557510|NM_001348.1|30252	DAPK3	1117	1307	1033	996
4557510|NM_001348.1|30253	DAPK3	1210	1155	2068	1989
4557510|NM_001348.1|54648	DAPK3	546	713	572	620
4557514|NM_000107.1|49308	DDB2	313	245	388	362
4557514|NM_000107.1|49309	DDB2	785	928	771	736
4557514|NM_000107.1|49310	DDB2	328	330	462	462
4557514|NM_000107.1|49311	DDB2	368	431	637	551
4557514|NM_000107.1|49312	DDB2	398	536	352	354
4557514|NM_000107.1|54649	DDB2	1902	2008	1704	2003
4557546|NM_000115.1|33861	EDNRB	1554	1495	1825	1744
4557546|NM_000115.1|33862	EDNRB	1664	1581	1404	1187
4557546|NM_000115.1|33863	EDNRB	4058	3829	2156	1998
4557546|NM_000115.1|33864	EDNRB	117	302	190	180
4557546|NM_000115.1|33884	EDNRB	704	946	946	883
4557546|NM_000115.1|54650	EDNRB	961	1068	535	637
4557554|NM_000118.1|48992	ENG	640	685	572	606
4557554|NM_000118.1|48993	ENG	51	50	75	151
4557554|NM_000118.1|48994	ENG	1878	2046	1145	1062
4557554|NM_000118.1|48995	ENG	130	99	73	46
4557554|NM_000118.1|48996	ENG	155	108	154	164
4557554|NM_000118.1|54651	ENG	830	678	543	491
4557560|NM_000120.2|43056	EPHX1	2370	3087	2576	2592
4557560|NM_000120.2|43057	EPHX1	1078	1092	1354	1313
4557560|NM_000120.2|43058	EPHX1	383	670	440	350
4557560|NM_000120.2|43059	EPHX1	303	376	715	687
4557560|NM_000120.2|43060	EPHX1	377	267	350	294
4557560|NM_000120.2|54652	EPHX1	877	1025	649	715
4557561|NM_000121.2|45616	EPOR	425	491	487	496
4557561|NM_000121.2|45617	EPOR	488	430	511	549
4557561|NM_000121.2|45618	EPOR	127	90	81	111
4557561|NM_000121.2|45619	EPOR	521	653	935	728
4557561|NM_000121.2|54141	EPOR	1712	1487	764	712
4557561|NM_000121.2|54653	EPOR	113	186	93	64
4557562|NM_000122.1|36631	ERCC3	536	583	757	787
4557562|NM_000122.1|36632	ERCC3	480	560	347	375
4557562|NM_000122.1|36633	ERCC3	791	728	676	845
4557562|NM_000122.1|36634	ERCC3	187	282	232	222
4557562|NM_000122.1|36635	ERCC3	980	910	1548	1568
4557562|NM_000122.1|54654	ERCC3	90	122	118	125
4557574|NM_001441.1|43110	FAAH	1576	1678	789	1019
4557574|NM_001441.1|43111	FAAH	1600	1284	1047	921
4557574|NM_001441.1|43112	FAAH	856	857	510	657
4557574|NM_001441.1|43113	FAAH	363	443	321	384
4557574|NM_001441.1|54084	FAAH	1550	1532	1677	1580
4557574|NM_001441.1|54655	FAAH	347	476	456	494
4557576|NM_001443.1|46371	FABP1	3690	3366	3596	3409
4557576|NM_001443.1|46372	FABP1	328	220	234	232
4557576|NM_001443.1|46373	FABP1	217	257	337	412
4557576|NM_001443.1|46374	FABP1	1382	1168	948	1146
4557576|NM_001443.1|54190	FABP1	473	524	303	269
4557576|NM_001443.1|54656	FABP1	104	148	130	124
4557578|NM_001442.1|46362	FABP4	170	147	216	243
4557578|NM_001442.1|46363	FABP4	232	403	375	484
4557578|NM_001442.1|46364	FABP4	630	629	708	746
4557578|NM_001442.1|46365	FABP4	161	105	130	121
4557578|NM_001442.1|54189	FABP4	585	532	695	725
4557578|NM_001442.1|54657	FABP4	1465	1513	1689	1611
4557580|NM_001444.1|46400	FABP5	1675	1415	2456	2123
4557580|NM_001444.1|46401	FABP5	376	290	943	1010
4557580|NM_001444.1|46402	FABP5	479	456	280	276
4557580|NM_001444.1|46403	FABP5	866	809	322	279
4557580|NM_001444.1|46404	FABP5	71	99	182	119
4557580|NM_001444.1|54658	FABP5	408	583	552	478
4557586|NM_000137.1|43123	FAH	1385	1292	486	543
4557586|NM_000137.1|43124	FAH	587	686	285	290
4557586|NM_000137.1|43125	FAH	71	152	147	111
4557586|NM_000137.1|43126	FAH	908	1136	920	1009
4557586|NM_000137.1|53624	FAH	744	954	366	432
4557586|NM_000137.1|54659	FAH	213	167	310	280
4557600|NM_000807.1|46746	GABRA2	189	221	157	124
4557600|NM_000807.1|46747	GABRA2	886	825	891	1045
4557600|NM_000807.1|46748	GABRA2	394	486	824	823
4557600|NM_000807.1|46749	GABRA2	39	23	103	103
4557600|NM_000807.1|46750	GABRA2	1000	685	1404	1362
4557600|NM_000807.1|54660	GABRA2	263	242	296	334
4557606|NM_000811.1|46795	GABRA6	965	826	1329	1368
4557606|NM_000811.1|46796	GABRA6	2671	2252	1832	2014
4557606|NM_000811.1|46797	GABRA6	938	710	356	325
4557606|NM_000811.1|46798	GABRA6	7	25	15	3
4557606|NM_000811.1|54661	GABRA6	12	11	22	36
4557606|NM_000811.1|54662	GABRA6	0	0	13	25
4557616|NM_000820.1|44407	GAS6	1895	1626	1402	1563
4557616|NM_000820.1|44408	GAS6	106	59	91	89
4557616|NM_000820.1|44409	GAS6	3195	3915	2635	2923
4557616|NM_000820.1|44410	GAS6	484	422	517	507
4557616|NM_000820.1|44411	GAS6	117	124	109	100
4557616|NM_000820.1|54663	GAS6	156	75	87	95
4557628|NM_001509.1|41748	GPX5	779	630	641	645
4557628|NM_001509.1|41749	GPX5	1498	1720	1401	1894
4557628|NM_001509.1|41750	GPX5	45	31	81	92
4557628|NM_001509.1|41751	GPX5	443	472	429	510
4557628|NM_001509.1|41752	GPX5	38	97	75	76
4557628|NM_001509.1|54664	GPX5	717	814	330	337
4557632|NM_001510.1|47259	GRID2	1171	1352	614	797
4557632|NM_001510.1|47260	GRID2	1865	1801	2394	2551
4557632|NM_001510.1|47261	GRID2	425	504	368	469
4557632|NM_001510.1|47262	GRID2	36	28	50	55
4557632|NM_001510.1|47263	GRID2	249	175	337	251
4557632|NM_001510.1|54665	GRID2	338	246	110	98
4557642|NM_000859.1|41894	HMGCR	62	36	20	47
4557642|NM_000859.1|41895	HMGCR	1082	1003	942	932
4557642|NM_000859.1|41896	HMGCR	89	133	539	429
4557642|NM_000859.1|41897	HMGCR	2817	3001	2690	2923
4557642|NM_000859.1|41898	HMGCR	347	300	304	213
4557642|NM_000859.1|54666	HMGCR	23	25	95	86
4557648|NM_000197.1|36871	HSD17B3	881	711	1075	1025
4557648|NM_000197.1|36872	HSD17B3	211	229	293	355
4557648|NM_000197.1|36873	HSD17B3	74	128	170	126
4557648|NM_000197.1|36874	HSD17B3	85	93	114	143
4557648|NM_000197.1|36878	HSD17B3	270	245	397	415
4557648|NM_000197.1|54667	HSD17B3	8	13	15	22
4557654|NM_000415.1|50372	IAPP	16	25	102	127
4557654|NM_000415.1|50373	IAPP	759	689	668	697
4557654|NM_000415.1|50374	IAPP	357	369	245	349
4557654|NM_000415.1|50375	IAPP	388	271	553	575
4557654|NM_000415.1|54313	IAPP	530	752	774	907
4557654|NM_000415.1|54668	IAPP	654	637	608	658
4557666|NM_000417.1|46196	IL2RA	169	259	209	198
4557666|NM_000417.1|46197	IL2RA	519	493	870	944
4557666|NM_000417.1|46198	IL2RA	446	371	75	85
4557666|NM_000417.1|46199	IL2RA	1837	1881	1819	2082
4557666|NM_000417.1|46200	IL2RA	154	133	184	149
4557666|NM_000417.1|54669	IL2RA	139	145	252	203
4557674|NM_000210.1|45258	ITGA6	540	478	367	416
4557674|NM_000210.1|45259	ITGA6	69	63	108	65
4557674|NM_000210.1|45260	ITGA6	1449	1513	2572	2324
4557674|NM_000210.1|45261	ITGA6	391	476	600	668
4557674|NM_000210.1|45262	ITGA6	60	117	99	91
4557674|NM_000210.1|54670	ITGA6	63	136	43	24
4557678|NM_000214.1|36803	JAG1	441	329	820	785
4557678|NM_000214.1|36805	JAG1	382	379	648	723
4557678|NM_000214.1|38025	JAG1	989	679	473	463
4557678|NM_000214.1|38026	JAG1	346	290	317	259
4557678|NM_000214.1|38027	JAG1	1104	1251	906	1107
4557678|NM_000214.1|54671	JAG1	1233	1068	1004	773
4557694|NM_000222.1|30129	KIT	8255	8461	6028	6171
4557694|NM_000222.1|30130	KIT	1650	1791	1978	1930
4557694|NM_000222.1|30131	KIT	755	704	982	1096
4557694|NM_000222.1|30132	KIT	209	351	332	425
4557694|NM_000222.1|30133	KIT	1563	1686	1363	1232
4557694|NM_000222.1|54672	KIT	592	442	735	700
4557700|NM_000422.1|48870	KRT17	296	298	476	549
4557700|NM_000422.1|48871	KRT17	825	750	909	995
4557700|NM_000422.1|48872	KRT17	611	890	1011	996
4557700|NM_000422.1|48873	KRT17	1869	1662	2059	1846
4557700|NM_000422.1|48874	KRT17	0	6	2	18
4557700|NM_000422.1|54673	KRT17	190	201	175	180
4557714|NM_000230.1|45641	LEP	832	1203	1722	1766
4557714|NM_000230.1|45642	LEP	99	265	190	146
4557714|NM_000230.1|45643	LEP	1220	933	1018	1137
4557714|NM_000230.1|45644	LEP	1053	891	780	918
4557714|NM_000230.1|45645	LEP	245	281	793	723
4557714|NM_000230.1|54674	LEP	32	62	185	215
4557718|NM_000234.1|42410	LIG1	362	266	289	295
4557718|NM_000234.1|42411	LIG1	782	862	640	607
4557718|NM_000234.1|42412	LIG1	403	551	300	282
4557718|NM_000234.1|42413	LIG1	1353	1321	1593	1348
4557718|NM_000234.1|42414	LIG1	534	794	574	586
4557718|NM_000234.1|54675	LIG1	2197	2207	2708	2558
4557722|NM_000236.1|43136	LIPC	97	57	14	16
4557722|NM_000236.1|43137	LIPC	2265	2128	1965	2122
4557722|NM_000236.1|43138	LIPC	270	214	234	216
4557722|NM_000236.1|54676	LIPC	54	40	10	11
4557722|NM_000236.1|54677	LIPC	1377	1275	1655	1911
4557722|NM_000236.1|54678	LIPC	35	36	62	83
4557738|NM_000242.1|44799	MBL2	2727	2339	2708	2568
4557738|NM_000242.1|44800	MBL2	320	373	419	304
4557738|NM_000242.1|44801	MBL2	849	623	870	833
4557738|NM_000242.1|44802	MBL2	0	0	0	0
4557738|NM_000242.1|44803	MBL2	354	288	429	381
4557738|NM_000242.1|54679	MBL2	3807	4008	3778	4007
4557742|NM_000243.1|38159	MEFV	1579	1404	1639	1672
4557742|NM_000243.1|38160	MEFV	864	967	739	616
4557742|NM_000243.1|38161	MEFV	982	1011	891	1004
4557742|NM_000243.1|38162	MEFV	146	169	162	130
4557742|NM_000243.1|38163	MEFV	513	601	593	651
4557742|NM_000243.1|54680	MEFV	497	557	200	221
4557750|NM_000247.1|46790	MICA	414	651	318	258
4557750|NM_000247.1|46791	MICA	257	191	347	389
4557750|NM_000247.1|46792	MICA	707	1119	912	778
4557750|NM_000247.1|46793	MICA	447	403	581	608
4557750|NM_000247.1|46794	MICA	394	283	425	388
4557750|NM_000247.1|54681	MICA	2133	2612	2738	2937
4557758|NM_000250.1|41696	MPO	348	211	521	407
4557758|NM_000250.1|41697	MPO	310	366	310	367
4557758|NM_000250.1|41698	MPO	102	54	282	221
4557758|NM_000250.1|41699	MPO	731	531	451	393
4557758|NM_000250.1|41700	MPO	3225	3228	1888	1980
4557758|NM_000250.1|54682	MPO	12	31	43	25
4557760|NM_000251.1|40180	MSH2	4311	4187	2224	2343
4557760|NM_000251.1|40181	MSH2	855	655	597	521
4557760|NM_000251.1|40182	MSH2	151	171	69	62
4557760|NM_000251.1|40183	MSH2	993	876	585	681
4557760|NM_000251.1|40184	MSH2	1230	1587	1142	1464
4557760|NM_000251.1|54683	MSH2	1530	1659	2160	1970
4557764|NM_000254.1|38745	MTR	2869	2935	3370	4007
4557764|NM_000254.1|38746	MTR	1355	1537	1742	2012
4557764|NM_000254.1|38747	MTR	1233	1719	822	939
4557764|NM_000254.1|38748	MTR	930	951	859	963
4557764|NM_000254.1|38749	MTR	242	235	109	66
4557764|NM_000254.1|54684	MTR	1682	1574	1217	1259
4557766|NM_000255.1|42614	MUT	19	20	57	33
4557766|NM_000255.1|42615	MUT	655	836	663	646
4557766|NM_000255.1|42616	MUT	2251	2563	2194	2250
4557766|NM_000255.1|42617	MUT	466	447	490	555
4557766|NM_000255.1|52050	MUT	73	64	132	186
4557766|NM_000255.1|54685	MUT	3488	3099	2712	2705
4557768|NM_000431.1|52925	MVK	106	68	86	111
4557768|NM_000431.1|52926	MVK	165	153	223	270
4557768|NM_000431.1|52927	MVK	679	613	620	569
4557768|NM_000431.1|52928	MVK	1639	1423	841	829
4557768|NM_000431.1|54345	MVK	3182	3637	2470	2505
4557768|NM_000431.1|54686	MVK	380	297	408	391
4557774|NM_000432.1|44194	MYL2	35	91	307	301
4557774|NM_000432.1|44195	MYL2	310	295	285	294
4557774|NM_000432.1|44196	MYL2	2294	3040	2271	2259
4557774|NM_000432.1|44197	MYL2	599	630	290	286
4557774|NM_000432.1|44198	MYL2	825	1056	906	890
4557774|NM_000432.1|54687	MYL2	2263	2535	2464	2445
4557776|NM_000258.1|44215	MYL3	1768	1651	2428	2208
4557776|NM_000258.1|44216	MYL3	239	261	380	275
4557776|NM_000258.1|44217	MYL3	1325	1547	1294	1404
4557776|NM_000258.1|44218	MYL3	991	774	648	625
4557776|NM_000258.1|44219	MYL3	1577	1474	1811	1719
4557776|NM_000258.1|54688	MYL3	908	951	750	794
4557780|NM_000262.1|48898	NAGA	569	573	452	503
4557780|NM_000262.1|48899	NAGA	2216	2267	1545	1186
4557780|NM_000262.1|48900	NAGA	222	351	340	411
4557780|NM_000262.1|48901	NAGA	338	507	323	333
4557780|NM_000262.1|48902	NAGA	192	152	503	461
4557780|NM_000262.1|54689	NAGA	513	573	514	521
4557798|NM_000435.1|36094	NOTCH3	657	663	724	623
4557798|NM_000435.1|36095	NOTCH3	896	906	710	536
4557798|NM_000435.1|36096	NOTCH3	2404	1903	2581	2170
4557798|NM_000435.1|36097	NOTCH3	2129	2655	3011	3249
4557798|NM_000435.1|36098	NOTCH3	1243	1337	1941	1821
4557798|NM_000435.1|54690	NOTCH3	865	781	531	422
4557800|NM_000270.1|49036	NP	761	796	608	467
4557800|NM_000270.1|49037	NP	50	18	0	6
4557800|NM_000270.1|49038	NP	187	121	308	346
4557800|NM_000270.1|49039	NP	73	67	149	156
4557800|NM_000270.1|54268	NP	353	420	590	560
4557800|NM_000270.1|54691	NP	2021	1950	1235	1079
4557808|NM_000274.1|38425	OAT	2054	2776	2173	2622
4557808|NM_000274.1|38426	OAT	9	21	58	100
4557808|NM_000274.1|38427	OAT	901	1024	1117	1089
4557808|NM_000274.1|38428	OAT	382	467	296	286
4557808|NM_000274.1|38429	OAT	3318	3127	2570	2552
4557808|NM_000274.1|54692	OAT	101	33	170	150
4557818|NM_000277.1|44509	PAH	764	573	805	722
4557818|NM_000277.1|44510	PAH	134	160	379	503
4557818|NM_000277.1|44511	PAH	2280	1549	2014	1913
4557818|NM_000277.1|44512	PAH	357	344	453	401
4557818|NM_000277.1|44513	PAH	2583	2318	2366	2386
4557818|NM_000277.1|54693	PAH	663	717	840	932
4557840|NM_000448.1|31508	RAG1	6032	5703	2752	2573
4557840|NM_000448.1|31509	RAG1	112	120	183	148
4557840|NM_000448.1|31510	RAG1	125	147	166	131
4557840|NM_000448.1|31511	RAG1	528	565	543	534
4557840|NM_000448.1|53814	RAG1	38	28	85	58
4557840|NM_000448.1|54694	RAG1	91	50	46	37
4557844|NM_001034.1|40090	RRM2	3	58	122	129
4557844|NM_001034.1|40091	RRM2	243	299	242	185
4557844|NM_001034.1|40092	RRM2	124	133	68	68
4557844|NM_001034.1|40093	RRM2	1767	2038	1328	1313
4557844|NM_001034.1|40094	RRM2	39	97	79	73
4557844|NM_001034.1|54695	RRM2	67	59	108	96
4557862|NM_001052.1|34863	SSTR4	21	63	42	40
4557862|NM_001052.1|34864	SSTR4	772	925	785	832
4557862|NM_001052.1|53906	SSTR4	309	353	353	359
4557862|NM_001052.1|53907	SSTR4	1934	2088	1929	1861
4557862|NM_001052.1|54696	SSTR4	147	143	387	360
4557864|NM_001053.1|34865	SSTR5	2294	1971	1337	1583
4557864|NM_001053.1|34866	SSTR5	62	32	56	60
4557864|NM_001053.1|34867	SSTR5	919	1098	1935	2057
4557864|NM_001053.1|53908	SSTR5	698	775	390	426
4557864|NM_001053.1|54698	SSTR5	825	868	1164	1236
4557864|NM_001053.1|54699	SSTR5	997	1124	1269	1450
4557872|NM_000375.1|41538	UROS	413	255	429	508
4557872|NM_000375.1|41539	UROS	668	663	751	618
4557872|NM_000375.1|41540	UROS	1233	1515	703	792
4557872|NM_000375.1|41541	UROS	285	290	368	440
4557872|NM_000375.1|41542	UROS	851	760	773	859
4557872|NM_000375.1|54700	UROS	361	393	183	198
4557877|NM_000201.1|37730	ICAM1	706	512	376	440
4557877|NM_000201.1|37731	ICAM1	362	359	426	537
4557877|NM_000201.1|37732	ICAM1	113	135	255	272
4557877|NM_000201.1|37733	ICAM1	426	592	717	680
4557877|NM_000201.1|37734	ICAM1	907	833	1015	952
4557877|NM_000201.1|54701	ICAM1	145	153	122	141
4557879|NM_000416.1|45960	IFNGR1	301	573	630	678
4557879|NM_000416.1|45961	IFNGR1	100	57	130	132
4557879|NM_000416.1|45962	IFNGR1	1194	1257	1141	1003
4557879|NM_000416.1|45963	IFNGR1	885	1346	1167	1177
4557879|NM_000416.1|53602	IFNGR1	244	249	220	189
4557879|NM_000416.1|54702	IFNGR1	158	145	118	149
4557881|NM_000206.1|45728	IL2RG	1161	978	1255	1093
4557881|NM_000206.1|45729	IL2RG	982	872	1004	831
4557881|NM_000206.1|45730	IL2RG	222	294	109	90
4557881|NM_000206.1|45731	IL2RG	3636	3859	2636	2696
4557881|NM_000206.1|45732	IL2RG	82	74	223	190
4557881|NM_000206.1|54703	IL2RG	141	118	242	219
4557885|NM_000211.1|37738	ITGB2	236	253	412	420
4557885|NM_000211.1|37739	ITGB2	530	726	909	914
4557885|NM_000211.1|37740	ITGB2	287	216	254	263
4557885|NM_000211.1|37741	ITGB2	289	319	183	168
4557885|NM_000211.1|53103	ITGB2	554	278	300	319
4557885|NM_000211.1|54704	ITGB2	281	424	648	697
4557891|NM_000229.1|38335	LCAT	618	531	848	757
4557891|NM_000229.1|38336	LCAT	995	597	1179	881
4557891|NM_000229.1|38337	LCAT	330	388	781	614
4557891|NM_000229.1|38338	LCAT	178	177	309	256
4557891|NM_000229.1|38339	LCAT	103	149	257	238
4557891|NM_000229.1|54705	LCAT	4390	4402	6247	6819
4559405|NM_000065.1|44835	C6	465	457	597	579
4559405|NM_000065.1|44836	C6	75	92	344	220
4559405|NM_000065.1|44837	C6	401	354	864	842
4559405|NM_000065.1|44838	C6	585	682	209	236
4559405|NM_000065.1|44839	C6	1814	1704	1354	1366
4559405|NM_000065.1|54706	C6	368	287	303	282
4559407|NM_000395.1|46232	CSF2RB	2459	3224	2387	2337
4559407|NM_000395.1|46233	CSF2RB	1780	1950	630	619
4559407|NM_000395.1|46234	CSF2RB	997	873	899	831
4559407|NM_000395.1|46235	CSF2RB	29	21	67	97
4559407|NM_000395.1|54182	CSF2RB	71	53	142	108
4559407|NM_000395.1|54707	CSF2RB	554	553	445	446
4585863|NM_000440.1|33994	PDE6A	26	24	74	63
4585863|NM_000440.1|33995	PDE6A	12424	11130	7757	7756
4585863|NM_000440.1|33996	PDE6A	116	138	186	197
4585863|NM_000440.1|53860	PDE6A	2185	2049	2131	2471
4585863|NM_000440.1|53861	PDE6A	817	604	335	408
4585863|NM_000440.1|54708	PDE6A	137	195	279	310
4755133|NM_001381.2|39633	DOK1	1866	2084	3414	3435
4755133|NM_001381.2|39634	DOK1	549	883	1177	1227
4755133|NM_001381.2|39635	DOK1	113	79	154	134
4755133|NM_001381.2|39636	DOK1	560	803	1116	1147
4755133|NM_001381.2|39637	DOK1	733	570	816	872
4755133|NM_001381.2|54709	DOK1	122	130	143	161
4755138|NM_002194.2|43529	INPP1	657	793	1037	958
4755138|NM_002194.2|43530	INPP1	712	671	522	573
4755138|NM_002194.2|43531	INPP1	1899	2052	1167	1424
4755138|NM_002194.2|43532	INPP1	371	350	369	397
4755138|NM_002194.2|43533	INPP1	141	180	214	211
4755138|NM_002194.2|54710	INPP1	784	744	617	682
4755141|NM_001567.2|43913	INPPL1	1078	1114	1459	1314
4755141|NM_001567.2|43914	INPPL1	423	394	597	585
4755141|NM_001567.2|43915	INPPL1	1119	869	1243	1198
4755141|NM_001567.2|43916	INPPL1	64	13	73	43
4755141|NM_001567.2|43917	INPPL1	204	306	426	458
4755141|NM_001567.2|54711	INPPL1	165	237	198	166
4757791|NM_004043.1|39140	ASMT	375	353	438	359
4757791|NM_004043.1|39141	ASMT	37	87	110	87
4757791|NM_004043.1|39142	ASMT	567	600	650	682
4757791|NM_004043.1|39143	ASMT	52	95	78	98
4757791|NM_004043.1|52015	ASMT	654	572	480	361
4757791|NM_004043.1|54712	ASMT	404	485	356	491
4757797|NM_004849.1|49475	ATG5	2948	3366	1528	1670
4757797|NM_004849.1|49476	ATG5	1107	1013	1590	1544
4757797|NM_004849.1|51454	ATG5	94	156	42	76
[truncated: 25,501 more rows]

## Sheet: cBio TCGA Breast
Gene Symbol	OQL Line	Num Samples Altered	Percent Samples Altered
DEDD	DEDD: AMP HOMDEL EXP>=2 EXP<=-2 MUT FUSION;	416	0.43
ABCB10	ABCB10: AMP HOMDEL EXP>=2 EXP<=-2 MUT FUSION;	337	0.35
UAP1	UAP1: AMP HOMDEL EXP>=2 EXP<=-2 MUT FUSION;	261	0.27
GLUL	GLUL: AMP HOMDEL EXP>=2 EXP<=-2 MUT FUSION;	220	0.23
IRF6	IRF6: AMP HOMDEL EXP>=2 EXP<=-2 MUT FUSION;	220	0.23
DNAJC5	DNAJC5: AMP HOMDEL EXP>=2 EXP<=-2 MUT FUSION;	186	0.19
GGA3	GGA3: AMP HOMDEL EXP>=2 EXP<=-2 MUT FUSION;	183	0.19
KCNJ9	KCNJ9: AMP HOMDEL EXP>=2 EXP<=-2 MUT FUSION;	176	0.18
FCGR3A	FCGR3A: AMP HOMDEL EXP>=2 EXP<=-2 MUT FUSION;	164	0.17
CD2BP2	CD2BP2: AMP HOMDEL EXP>=2 EXP<=-2 MUT FUSION;	149	0.16
FCER1G	FCER1G: AMP HOMDEL EXP>=2 EXP<=-2 MUT FUSION;	145	0.15
HEY1	HEY1: AMP HOMDEL EXP>=2 EXP<=-2 MUT FUSION;	144	0.15
NME2	NME2: AMP HOMDEL EXP>=2 EXP<=-2 MUT FUSION;	135	0.14
GIT1	GIT1: AMP HOMDEL EXP>=2 EXP<=-2 MUT FUSION;	134	0.14
THRA	THRA: AMP HOMDEL EXP>=2 EXP<=-2 MUT FUSION;	123	0.13
ZNF395	ZNF395: AMP HOMDEL EXP>=2 EXP<=-2 MUT FUSION;	122	0.13
RGS4	RGS4: AMP HOMDEL EXP>=2 EXP<=-2 MUT FUSION;	120	0.13
PRMT5	PRMT5: AMP HOMDEL EXP>=2 EXP<=-2 MUT FUSION;	118	0.12
FN3K	FN3K: AMP HOMDEL EXP>=2 EXP<=-2 MUT FUSION;	117	0.12
TBL1XR1	TBL1XR1: AMP HOMDEL EXP>=2 EXP<=-2 MUT FUSION;	114	0.12
ATP6V1G3	ATP6V1G3: AMP HOMDEL EXP>=2 EXP<=-2 MUT FUSION;	113	0.12
PIK3C3	PIK3C3: AMP HOMDEL EXP>=2 EXP<=-2 MUT FUSION;	112	0.12
CYTH1	CYTH1: AMP HOMDEL EXP>=2 EXP<=-2 MUT FUSION;	111	0.12
PSMD8	PSMD8: AMP HOMDEL EXP>=2 EXP<=-2 MUT FUSION;	107	0.11
RAB7A	RAB7A: AMP HOMDEL EXP>=2 EXP<=-2 MUT FUSION;	106	0.11
PTPN1	PTPN1: AMP HOMDEL EXP>=2 EXP<=-2 MUT FUSION;	103	0.11
APBA2	APBA2: AMP HOMDEL EXP>=2 EXP<=-2 MUT FUSION;	102	0.11
KDELR2	KDELR2: AMP HOMDEL EXP>=2 EXP<=-2 MUT FUSION;	99	0.1
PLA2G10	PLA2G10: AMP HOMDEL EXP>=2 EXP<=-2 MUT FUSION;	97	0.1
SPTLC1	SPTLC1: AMP HOMDEL EXP>=2 EXP<=-2 MUT FUSION;	97	0.1
MDH1	MDH1: AMP HOMDEL EXP>=2 EXP<=-2 MUT FUSION;	96	0.1
SERPINC1	SERPINC1: AMP HOMDEL EXP>=2 EXP<=-2 MUT FUSION;	94	0.1
IMPDH1	IMPDH1: AMP HOMDEL EXP>=2 EXP<=-2 MUT FUSION;	92	0.1
AP3M1	AP3M1: AMP HOMDEL EXP>=2 EXP<=-2 MUT FUSION;	91	0.09
CYP39A1	CYP39A1: AMP HOMDEL EXP>=2 EXP<=-2 MUT FUSION;	91	0.09
GMDS	GMDS: AMP HOMDEL EXP>=2 EXP<=-2 MUT FUSION;	90	0.09
EIF2S1	EIF2S1: AMP HOMDEL EXP>=2 EXP<=-2 MUT FUSION;	89	0.09
OSBP	OSBP: AMP HOMDEL EXP>=2 EXP<=-2 MUT FUSION;	88	0.09
LRPPRC	LRPPRC: AMP HOMDEL EXP>=2 EXP<=-2 MUT FUSION;	87	0.09
SARM1	SARM1: AMP HOMDEL EXP>=2 EXP<=-2 MUT FUSION;	86	0.09
RPIA	RPIA: AMP HOMDEL EXP>=2 EXP<=-2 MUT FUSION;	86	0.09
DGKG	DGKG: AMP HOMDEL EXP>=2 EXP<=-2 MUT FUSION;	85	0.09
GNAI3	GNAI3: AMP HOMDEL EXP>=2 EXP<=-2 MUT FUSION;	84	0.09
PAPOLA	PAPOLA: AMP HOMDEL EXP>=2 EXP<=-2 MUT FUSION;	78	0.08
TPMT	TPMT: AMP HOMDEL EXP>=2 EXP<=-2 MUT FUSION;	77	0.08
DMD	DMD: AMP HOMDEL EXP>=2 EXP<=-2 MUT FUSION;	77	0.08
TDG	TDG: AMP HOMDEL EXP>=2 EXP<=-2 MUT FUSION;	77	0.08
PSAT1	PSAT1: AMP HOMDEL EXP>=2 EXP<=-2 MUT FUSION;	76	0.08
SMARCD1	SMARCD1: AMP HOMDEL EXP>=2 EXP<=-2 MUT FUSION;	75	0.08
MSI1	MSI1: AMP HOMDEL EXP>=2 EXP<=-2 MUT FUSION;	74	0.08
AKAP8	AKAP8: AMP HOMDEL EXP>=2 EXP<=-2 MUT FUSION;	74	0.08
ATP6V1G2	ATP6V1G2: AMP HOMDEL EXP>=2 EXP<=-2 MUT FUSION;	72	0.08
LPIN3	LPIN3: AMP HOMDEL EXP>=2 EXP<=-2 MUT FUSION;	72	0.08
GRIN2D	GRIN2D: AMP HOMDEL EXP>=2 EXP<=-2 MUT FUSION;	72	0.08
LIG4	LIG4: AMP HOMDEL EXP>=2 EXP<=-2 MUT FUSION;	71	0.07
INSR	INSR: AMP HOMDEL EXP>=2 EXP<=-2 MUT FUSION;	71	0.07
ALAD	ALAD: AMP HOMDEL EXP>=2 EXP<=-2 MUT FUSION;	71	0.07
OAS1	OAS1: AMP HOMDEL EXP>=2 EXP<=-2 MUT FUSION;	71	0.07
CNP	CNP: AMP HOMDEL EXP>=2 EXP<=-2 MUT FUSION;	71	0.07
WASL	WASL: AMP HOMDEL EXP>=2 EXP<=-2 MUT FUSION;	70	0.07
ACIN1	ACIN1: AMP HOMDEL EXP>=2 EXP<=-2 MUT FUSION;	70	0.07
FGFR2	FGFR2: AMP HOMDEL EXP>=2 EXP<=-2 MUT FUSION;	70	0.07
EDN3	EDN3: AMP HOMDEL EXP>=2 EXP<=-2 MUT FUSION;	69	0.07
BCR	BCR: AMP HOMDEL EXP>=2 EXP<=-2 MUT FUSION;	69	0.07
INPP5A	INPP5A: AMP HOMDEL EXP>=2 EXP<=-2 MUT FUSION;	69	0.07
CASP8	CASP8: AMP HOMDEL EXP>=2 EXP<=-2 MUT FUSION;	68	0.07
FRS2	FRS2: AMP HOMDEL EXP>=2 EXP<=-2 MUT FUSION;	68	0.07
VWF	VWF: AMP HOMDEL EXP>=2 EXP<=-2 MUT FUSION;	68	0.07
CDKL1	CDKL1: AMP HOMDEL EXP>=2 EXP<=-2 MUT FUSION;	67	0.07
SAT1	SAT1: AMP HOMDEL EXP>=2 EXP<=-2 MUT FUSION;	66	0.07
IRF5	IRF5: AMP HOMDEL EXP>=2 EXP<=-2 MUT FUSION;	66	0.07
FLT1	FLT1: AMP HOMDEL EXP>=2 EXP<=-2 MUT FUSION;	66	0.07
AKT1S1	AKT1S1: AMP HOMDEL EXP>=2 EXP<=-2 MUT FUSION;	65	0.07
YAP1	YAP1: AMP HOMDEL EXP>=2 EXP<=-2 MUT FUSION;	65	0.07
PDE8B	PDE8B: AMP HOMDEL EXP>=2 EXP<=-2 MUT FUSION;	65	0.07
MAG	MAG: AMP HOMDEL EXP>=2 EXP<=-2 MUT FUSION;	64	0.07
CHRD	CHRD: AMP HOMDEL EXP>=2 EXP<=-2 MUT FUSION;	64	0.07
CALML3	CALML3: AMP HOMDEL EXP>=2 EXP<=-2 MUT FUSION;	64	0.07
FSCN1	FSCN1: AMP HOMDEL EXP>=2 EXP<=-2 MUT FUSION;	64	0.07
GUCY1B1	GUCY1B1: AMP HOMDEL EXP>=2 EXP<=-2 MUT FUSION;	63	0.07
TCIRG1	TCIRG1: AMP HOMDEL EXP>=2 EXP<=-2 MUT FUSION;	63	0.07
CD58	CD58: AMP HOMDEL EXP>=2 EXP<=-2 MUT FUSION;	63	0.07
VIM	VIM: AMP HOMDEL EXP>=2 EXP<=-2 MUT FUSION;	63	0.07
DEFA1	DEFA1: AMP HOMDEL EXP>=2 EXP<=-2 MUT FUSION;	63	0.07
ADCYAP1R1	ADCYAP1R1: AMP HOMDEL EXP>=2 EXP<=-2 MUT FUSION;	62	0.06
ATP6V1B2	ATP6V1B2: AMP HOMDEL EXP>=2 EXP<=-2 MUT FUSION;	62	0.06
PTX3	PTX3: AMP HOMDEL EXP>=2 EXP<=-2 MUT FUSION;	61	0.06
IFI35	IFI35: AMP HOMDEL EXP>=2 EXP<=-2 MUT FUSION;	60	0.06
IFNE	IFNE: AMP HOMDEL EXP>=2 EXP<=-2 MUT FUSION;	60	0.06
MPI	MPI: AMP HOMDEL EXP>=2 EXP<=-2 MUT FUSION;	59	0.06
ARSB	ARSB: AMP HOMDEL EXP>=2 EXP<=-2 MUT FUSION;	59	0.06
GALNS	GALNS: AMP HOMDEL EXP>=2 EXP<=-2 MUT FUSION;	58	0.06
SLC6A2	SLC6A2: AMP HOMDEL EXP>=2 EXP<=-2 MUT FUSION;	58	0.06
C5	C5: AMP HOMDEL EXP>=2 EXP<=-2 MUT FUSION;	58	0.06
SPCS1	SPCS1: AMP HOMDEL EXP>=2 EXP<=-2 MUT FUSION;	58	0.06
NFE2L2	NFE2L2: AMP HOMDEL EXP>=2 EXP<=-2 MUT FUSION;	57	0.06
ALDH1B1	ALDH1B1: AMP HOMDEL EXP>=2 EXP<=-2 MUT FUSION;	57	0.06
CCL3	CCL3: AMP HOMDEL EXP>=2 EXP<=-2 MUT FUSION;	57	0.06
HOXC13	HOXC13: AMP HOMDEL EXP>=2 EXP<=-2 MUT FUSION;	56	0.06
OLA1	OLA1: AMP HOMDEL EXP>=2 EXP<=-2 MUT FUSION;	56	0.06
IFNA2	IFNA2: AMP HOMDEL EXP>=2 EXP<=-2 MUT FUSION;	55	0.06
ALDH3A2	ALDH3A2: AMP HOMDEL EXP>=2 EXP<=-2 MUT FUSION;	55	0.06
PIGH	PIGH: AMP HOMDEL EXP>=2 EXP<=-2 MUT FUSION;	54	0.06
CASP1	CASP1: AMP HOMDEL EXP>=2 EXP<=-2 MUT FUSION;	54	0.06
ABCA2	ABCA2: AMP HOMDEL EXP>=2 EXP<=-2 MUT FUSION;	54	0.06
LDLR	LDLR: AMP HOMDEL EXP>=2 EXP<=-2 MUT FUSION;	53	0.06
REM2	REM2: AMP HOMDEL EXP>=2 EXP<=-2 MUT FUSION;	53	0.06
BDKRB2	BDKRB2: AMP HOMDEL EXP>=2 EXP<=-2 MUT FUSION;	53	0.06
LCAT	LCAT: AMP HOMDEL EXP>=2 EXP<=-2 MUT FUSION;	51	0.05
SORBS1	SORBS1: AMP HOMDEL EXP>=2 EXP<=-2 MUT FUSION;	51	0.05
APPL2	APPL2: AMP HOMDEL EXP>=2 EXP<=-2 MUT FUSION;	51	0.05
AVPR2	AVPR2: AMP HOMDEL EXP>=2 EXP<=-2 MUT FUSION;	51	0.05
FUT9	FUT9: AMP HOMDEL EXP>=2 EXP<=-2 MUT FUSION;	50	0.05
IL23R	IL23R: AMP HOMDEL EXP>=2 EXP<=-2 MUT FUSION;	50	0.05
VARS2	VARS2: AMP HOMDEL EXP>=2 EXP<=-2 MUT FUSION;	50	0.05
HP1BP3	HP1BP3: AMP HOMDEL EXP>=2 EXP<=-2 MUT FUSION;	49	0.05
EBP	EBP: AMP HOMDEL EXP>=2 EXP<=-2 MUT FUSION;	49	0.05
SLC12A1	SLC12A1: AMP HOMDEL EXP>=2 EXP<=-2 MUT FUSION;	49	0.05
EDA	EDA: AMP HOMDEL EXP>=2 EXP<=-2 MUT FUSION;	49	0.05
BMP6	BMP6: AMP HOMDEL EXP>=2 EXP<=-2 MUT FUSION;	49	0.05
KCNH2	KCNH2: AMP HOMDEL EXP>=2 EXP<=-2 MUT FUSION;	49	0.05
ATP1B2	ATP1B2: AMP HOMDEL EXP>=2 EXP<=-2 MUT FUSION;	48	0.05
TLX3	TLX3: AMP HOMDEL EXP>=2 EXP<=-2 MUT FUSION;	48	0.05
STAT2	STAT2: AMP HOMDEL EXP>=2 EXP<=-2 MUT FUSION;	48	0.05
SHOC2	SHOC2: AMP HOMDEL EXP>=2 EXP<=-2 MUT FUSION;	47	0.05
BMP8A	BMP8A: AMP HOMDEL EXP>=2 EXP<=-2 MUT FUSION;	47	0.05
F2RL3	F2RL3: AMP HOMDEL EXP>=2 EXP<=-2 MUT FUSION;	47	0.05
GBGT1	GBGT1: AMP HOMDEL EXP>=2 EXP<=-2 MUT FUSION;	46	0.05
ATF2	ATF2: AMP HOMDEL EXP>=2 EXP<=-2 MUT FUSION;	46	0.05
BIN1	BIN1: AMP HOMDEL EXP>=2 EXP<=-2 MUT FUSION;	46	0.05
TGIF1	TGIF1: AMP HOMDEL EXP>=2 EXP<=-2 MUT FUSION;	46	0.05
ALDH7A1	ALDH7A1: AMP HOMDEL EXP>=2 EXP<=-2 MUT FUSION;	45	0.05
CAPN11	CAPN11: AMP HOMDEL EXP>=2 EXP<=-2 MUT FUSION;	45	0.05
PPCDC	PPCDC: AMP HOMDEL EXP>=2 EXP<=-2 MUT FUSION;	45	0.05
CYB5R3	CYB5R3: AMP HOMDEL EXP>=2 EXP<=-2 MUT FUSION;	44	0.05
FPGT	FPGT: AMP HOMDEL EXP>=2 EXP<=-2 MUT FUSION;	44	0.05
BCHE	BCHE: AMP HOMDEL EXP>=2 EXP<=-2 MUT FUSION;	44	0.05
PDHB	PDHB: AMP HOMDEL EXP>=2 EXP<=-2 MUT FUSION;	44	0.05
KCNQ5	KCNQ5: AMP HOMDEL EXP>=2 EXP<=-2 MUT FUSION;	42	0.04
POU2AF1	POU2AF1: AMP HOMDEL EXP>=2 EXP<=-2 MUT FUSION;	42	0.04
MAFB	MAFB: AMP HOMDEL EXP>=2 EXP<=-2 MUT FUSION;	42	0.04
AKR1B1	AKR1B1: AMP HOMDEL EXP>=2 EXP<=-2 MUT FUSION;	42	0.04
ME3	ME3: AMP HOMDEL EXP>=2 EXP<=-2 MUT FUSION;	42	0.04
MIB2	MIB2: AMP HOMDEL EXP>=2 EXP<=-2 MUT FUSION;	42	0.04
MME	MME: AMP HOMDEL EXP>=2 EXP<=-2 MUT FUSION;	41	0.04
CCN1	CCN1: AMP HOMDEL EXP>=2 EXP<=-2 MUT FUSION;	41	0.04
LEP	LEP: AMP HOMDEL EXP>=2 EXP<=-2 MUT FUSION;	41	0.04
BLNK	BLNK: AMP HOMDEL EXP>=2 EXP<=-2 MUT FUSION;	41	0.04
IL11RA	IL11RA: AMP HOMDEL EXP>=2 EXP<=-2 MUT FUSION;	41	0.04
SLCO1A2	SLCO1A2: AMP HOMDEL EXP>=2 EXP<=-2 MUT FUSION;	40	0.04
SNAP25	SNAP25: AMP HOMDEL EXP>=2 EXP<=-2 MUT FUSION;	40	0.04
PAFAH1B2	PAFAH1B2: AMP HOMDEL EXP>=2 EXP<=-2 MUT FUSION;	39	0.04
INSIG2	INSIG2: AMP HOMDEL EXP>=2 EXP<=-2 MUT FUSION;	39	0.04
MAOB	MAOB: AMP HOMDEL EXP>=2 EXP<=-2 MUT FUSION;	38	0.04
GSTM4	GSTM4: AMP HOMDEL EXP>=2 EXP<=-2 MUT FUSION;	38	0.04
CD22	CD22: AMP HOMDEL EXP>=2 EXP<=-2 MUT FUSION;	38	0.04
CCKAR	CCKAR: AMP HOMDEL EXP>=2 EXP<=-2 MUT FUSION;	38	0.04
GALNT13	GALNT13: AMP HOMDEL EXP>=2 EXP<=-2 MUT FUSION;	38	0.04
VAX2	VAX2: AMP HOMDEL EXP>=2 EXP<=-2 MUT FUSION;	36	0.04
NT5E	NT5E: AMP HOMDEL EXP>=2 EXP<=-2 MUT FUSION;	36	0.04
CSF1R	CSF1R: AMP HOMDEL EXP>=2 EXP<=-2 MUT FUSION;	36	0.04
DOK1	DOK1: AMP HOMDEL EXP>=2 EXP<=-2 MUT FUSION;	35	0.04
CYP3A5	CYP3A5: AMP HOMDEL EXP>=2 EXP<=-2 MUT FUSION;	35	0.04
HRG	HRG: AMP HOMDEL EXP>=2 EXP<=-2 MUT FUSION;	34	0.04
SLC25A11	SLC25A11: AMP HOMDEL EXP>=2 EXP<=-2 MUT FUSION;	34	0.04
TXN2	TXN2: AMP HOMDEL EXP>=2 EXP<=-2 MUT FUSION;	33	0.03
BAD	BAD: AMP HOMDEL EXP>=2 EXP<=-2 MUT FUSION;	32	0.03
SYN3	SYN3: AMP HOMDEL EXP>=2 EXP<=-2 MUT FUSION;	32	0.03
GLP2R	GLP2R: AMP HOMDEL EXP>=2 EXP<=-2 MUT FUSION;	32	0.03
GAMT	GAMT: AMP HOMDEL EXP>=2 EXP<=-2 MUT FUSION;	32	0.03
CLDN22	CLDN22: AMP HOMDEL EXP>=2 EXP<=-2 MUT FUSION;	30	0.03
ABCB4	ABCB4: AMP HOMDEL EXP>=2 EXP<=-2 MUT FUSION;	30	0.03
TAF1L	TAF1L: AMP HOMDEL EXP>=2 EXP<=-2 MUT FUSION;	30	0.03
MT2A	MT2A: AMP HOMDEL EXP>=2 EXP<=-2 MUT FUSION;	29	0.03
BMP5	BMP5: AMP HOMDEL EXP>=2 EXP<=-2 MUT FUSION;	29	0.03
ADH7	ADH7: AMP HOMDEL EXP>=2 EXP<=-2 MUT FUSION;	28	0.029
EGF	EGF: AMP HOMDEL EXP>=2 EXP<=-2 MUT FUSION;	28	0.029
SLC22A12	SLC22A12: AMP HOMDEL EXP>=2 EXP<=-2 MUT FUSION;	27	0.028
HSD17B3	HSD17B3: AMP HOMDEL EXP>=2 EXP<=-2 MUT FUSION;	26	0.027
AOC2	AOC2: AMP HOMDEL EXP>=2 EXP<=-2 MUT FUSION;	24	0.025
DIO2	DIO2: AMP HOMDEL EXP>=2 EXP<=-2 MUT FUSION;	21	0.022
GAD2	GAD2: AMP HOMDEL EXP>=2 EXP<=-2 MUT FUSION;	21	0.022
GDF9	GDF9: AMP HOMDEL EXP>=2 EXP<=-2 MUT FUSION;	21	0.022
FSHB	FSHB: AMP HOMDEL EXP>=2 EXP<=-2 MUT FUSION;	21	0.022
SLC18A3	SLC18A3: AMP HOMDEL EXP>=2 EXP<=-2 MUT FUSION;	20	0.021
HDC	HDC: AMP HOMDEL EXP>=2 EXP<=-2 MUT FUSION;	19	0.02
MYBPC3	MYBPC3: AMP HOMDEL EXP>=2 EXP<=-2 MUT FUSION;	18	0.019
CASP12	CASP12: AMP HOMDEL EXP>=2 EXP<=-2 MUT FUSION;	16	0.017
NGB	NGB: AMP HOMDEL EXP>=2 EXP<=-2 MUT FUSION;	16	0.017
IHH	IHH: AMP HOMDEL EXP>=2 EXP<=-2 MUT FUSION;	14	0.015
C4B	C4B: AMP HOMDEL EXP>=2 EXP<=-2 MUT FUSION;	13	0.014
CHRNG	CHRNG: AMP HOMDEL EXP>=2 EXP<=-2 MUT FUSION;	11	0.011
MASP2	MASP2: AMP HOMDEL EXP>=2 EXP<=-2 MUT FUSION;	10	0.01
CELA3A	CELA3A: AMP HOMDEL EXP>=2 EXP<=-2 MUT FUSION;	10	0.01
RAB11A	RAB11A: AMP HOMDEL EXP>=2 EXP<=-2 MUT FUSION;	6	0.006
HLA-B	HLA-B: AMP HOMDEL EXP>=2 EXP<=-2 MUT FUSION;	5	0.005
LALBA	LALBA: AMP HOMDEL EXP>=2 EXP<=-2 MUT FUSION;	3	0.003
HLA-DOA	HLA-DOA: AMP HOMDEL EXP>=2 EXP<=-2 MUT FUSION;	1	0.001

## Sheet: cBio.NOTE
Top 200 gene cBio analysis
