# Supplementary material for: Death effector domain-containing protein induces vulnerability to cell cycle inhibition in triple-negative breast cancer
Source: Nat Commun. 2019 Jun 28;10:2860. doi: 10.1038/s41467-019-10743-7 (PMC6599020; doi:10.1038/s41467-019-10743-7)
Supplement: Supplementary file 5 — Supplementary Data 2 [file 41467_2019_10743_MOESM5_ESM.xlsx]

## Sheet: report (5)
Spectral Counts for Search Against the UniProt_human Database_adjusted to 1% FDR
Protein Accession #	Protein Description	MDA Peptide Count	MDA Spectral Count
P31948-2	sp|P31948-2|STIP1_HUMAN Isoform 2 of Stress-induced-phosphoprotein 1 OS=Homo sapiens GN=STIP1	13	33
H6VRF8	tr|H6VRF8|H6VRF8_HUMAN Keratin 1 OS=Homo sapiens GN=KRT1 PE=3 SV=1	30	190
P35527	sp|P35527|K1C9_HUMAN Keratin, type I cytoskeletal 9 OS=Homo sapiens GN=KRT9 PE=1 SV=3	27	152
G3V2S9	tr|G3V2S9|G3V2S9_HUMAN SRA stem-loop-interacting RNA-binding protein, mitochondrial OS=Homo sapiens GN=SLIRP PE=1 SV=1	5	18
V9HW22	tr|V9HW22|V9HW22_HUMAN Epididymis luminal protein 33 OS=Homo sapiens GN=HEL-S-72p PE=2 SV=1	18	61
A0A140VJY2	tr|A0A140VJY2|A0A140VJY2_HUMAN Testicular tissue protein Li 209 OS=Homo sapiens PE=2 SV=1	2	5
A0A024R6B5	tr|A0A024R6B5|A0A024R6B5_HUMAN Heat shock 70kDa protein 2, isoform CRA_a OS=Homo sapiens GN=HSPA2 PE=3 SV=1	10	33
B2R4C5	tr|B2R4C5|B2R4C5_HUMAN C-type lysozyme OS=Homo sapiens GN=LYZF1 PE=2 SV=1	2	5
A8K7Q2	tr|A8K7Q2|A8K7Q2_HUMAN Heat shock cognate 71 kDa protein OS=Homo sapiens GN=HSPA8 PE=1 SV=1	7	19
P02533	sp|P02533|K1C14_HUMAN Keratin, type I cytoskeletal 14 OS=Homo sapiens GN=KRT14 PE=1 SV=4	14	56
B3KTV0	tr|B3KTV0|B3KTV0_HUMAN cDNA FLJ38781 fis, clone LIVER2000216, highly similar to HEAT SHOCK COGNATE 71 kDa PROTEIN OS=Homo sapiens PE=2 SV=1	16	54
A0A024RD80	tr|A0A024RD80|A0A024RD80_HUMAN Heat shock protein 90kDa alpha (Cytosolic), class B member 1, isoform CRA_a OS=Homo sapiens GN=HSP90AB1 PE=3 SV=1	15	36
B1AQP5	tr|B1AQP5|B1AQP5_HUMAN Death effector domain containing, isoform CRA_b OS=Homo sapiens GN=DEDD PE=1 SV=1	12	38
B4DTX2	tr|B4DTX2|B4DTX2_HUMAN cDNA FLJ59163, highly similar to Heat shock cognate 71 kDa protein OS=Homo sapiens PE=2 SV=1	12	39
Q6PK50	tr|Q6PK50|Q6PK50_HUMAN HSP90AB1 protein (Fragment) OS=Homo sapiens GN=HSP90AB1 PE=2 SV=1	9	22
E9PK54	tr|E9PK54|E9PK54_HUMAN Heat shock cognate 71 kDa protein (Fragment) OS=Homo sapiens GN=HSPA8 PE=1 SV=8	9	31
E9PNE6	tr|E9PNE6|E9PNE6_HUMAN Heat shock cognate 71 kDa protein OS=Homo sapiens GN=HSPA8 PE=1 SV=1	10	36
E5KNY5	tr|E5KNY5|E5KNY5_HUMAN Leucine-rich PPR-motif containing OS=Homo sapiens GN=LRPPRC PE=4 SV=1	29	59
P13645	sp|P13645|K1C10_HUMAN Keratin, type I cytoskeletal 10 OS=Homo sapiens GN=KRT10 PE=1 SV=6	21	85
K7EQQ3	tr|K7EQQ3|K7EQQ3_HUMAN Keratin, type I cytoskeletal 9 OS=Homo sapiens GN=KRT9 PE=1 SV=1	15	74
Q59EJ3	tr|Q59EJ3|Q59EJ3_HUMAN Heat shock 70kDa protein 1A variant (Fragment) OS=Homo sapiens PE=2 SV=1	9	30
A0A075B6S2	tr|A0A075B6S2|A0A075B6S2_HUMAN Protein IGKV2D-29 (Fragment) OS=Homo sapiens GN=IGKV2D-29 PE=1 SV=1	2	6
P35908	sp|P35908|K22E_HUMAN Keratin, type II cytoskeletal 2 epidermal OS=Homo sapiens GN=KRT2 PE=1 SV=2	22	64
